# Supplementary material for: Continuous Dissolved Oxygen Measurements and Modelling Metabolism in Peatland Streams
Source: PLoS One. 2016 Aug 24;11(8):e0161363. doi: 10.1371/journal.pone.0161363 (PMC4996464; doi:10.1371/journal.pone.0161363)
Supplement: S1 Dataset — (TXT) [file pone.0161363.s001.txt]

Date	Q	Duop (UC1)	T (UC1)	Duop (UC2)	T (UC2)	IGR	AT
14/07/2012 01:00	0.13185	81.8	10.25	83.025	10.2625	0	6.4885
14/07/2012 02:00	0.1301625	81.8	10.05	83.3	10.0575	0	6.459
14/07/2012 03:00	0.1301625	81.8	9.8475	83.2	9.8575	0	6.49875
14/07/2012 04:00	0.130584375	82.075	9.685	83.275	9.6925	0	6.24275
14/07/2012 05:00	0.1301625	83.575	9.6325	84.55	9.6325	0	6.56925
14/07/2012 06:00	0.1301625	85.5	9.7075	86.3	9.7075	18.92	7.36475
14/07/2012 07:00	0.12976875	87.375	9.9075	87.925	9.905	78.8275	8.04425
14/07/2012 08:00	0.1285875	90.025	10.6025	90.025	10.5875	172.55	8.605
14/07/2012 09:00	0.1285875	91.125	11.115	91	11.12	195.675	9.3025
14/07/2012 10:00	0.128165625	91	11.3475	90.975	11.3575	171.2	9.2625
14/07/2012 11:00	0.1269	90.85	11.6225	90.7	11.6275	179.925	9.44
14/07/2012 12:00	0.1261125	91.975	12.1125	91.35	12.1075	203.55	9.9575
14/07/2012 13:00	0.12493125	93.075	12.71	91.75	12.695	255.55	11.42
14/07/2012 14:00	0.1229625	93.85	13.41	92.55	13.39	292.2	12.0525
14/07/2012 15:00	0.121078125	93.525	13.955	92.4	13.9475	387.25	13.08
14/07/2012 16:00	0.118771875	92.4	14.18	91.55	14.1925	269.1	13.0525
14/07/2012 17:00	0.115734375	90.975	14.095	90.075	14.1075	44.2525	11.7125
14/07/2012 18:00	0.1146375	89.725	13.885	89.025	13.895	64.105	11.21
14/07/2012 19:00	0.113175	87.95	13.5375	87.725	13.55	37.51975	11.4525
14/07/2012 20:00	0.115003125	86.3	12.995	86.275	13.0075	0	9.56
14/07/2012 21:00	0.1161	84.45	12.2825	84.825	12.305	0	8.28025
14/07/2012 22:00	0.1161	83.25	11.44	83.95	11.465	0	5.47625
14/07/2012 23:00	0.1161	82.7	10.6675	83.625	10.6875	0	6.76525
15/07/2012 00:00	0.1161	82.575	9.985	83.5	10.0025	0	7.5275
15/07/2012 01:00	0.115734375	82.525	9.455	83.625	9.47	0	7.71325
15/07/2012 02:00	0.1146375	82.675	9.0825	83.75	9.0925	0	7.20775
15/07/2012 03:00	0.1146375	82.85	8.8825	83.95	8.8925	0	7.83175
15/07/2012 04:00	0.1146375	83.3	8.75	84.05	8.7575	0	8.0025
15/07/2012 05:00	0.1146375	84.55	8.7825	84.925	8.7825	0	9.1425
15/07/2012 06:00	0.1146375	86.375	9.0625	86.475	9.06	22.839	10.015
15/07/2012 07:00	0.114271875	88.375	9.535	88.15	9.525	72.6925	10.77
15/07/2012 08:00	0.113175	89.875	10.145	89.75	10.14	134.275	11.48
15/07/2012 09:00	0.113175	91.175	10.8725	90.475	10.855	122.2	11.99
15/07/2012 10:00	0.11390625	93.725	12.3875	92.3	12.3625	244.25	12.8375
15/07/2012 11:00	0.1180125	94.075	13.27	92.15	13.25	221.95	12.715
15/07/2012 12:00	0.1191375	94.45	14.145	92.6	14.135	319.775	13.2675
15/07/2012 13:00	0.118771875	93.8	14.7875	91.45	14.7825	227.9	12.93
15/07/2012 14:00	0.11649375	93.9	15.5075	91.25	15.4975	238.875	13.375
15/07/2012 15:00	0.114271875	93.675	16.21	90.35	16.2	236.225	13.365
15/07/2012 16:00	0.111009375	93.375	16.6175	89.475	16.61	421.3	14.35
15/07/2012 17:00	0.10783125	91.95	16.48	88.125	16.5	282.75	14.3025
15/07/2012 18:00	0.1044	90.05	15.98	87.7	16	136.075	13.4775
15/07/2012 19:00	0.1013625	88.45	15.36	85.75	15.3875	47.6775	12.54
15/07/2012 20:00	0.098353125	85.9	14.655	84.275	14.685	0	11.48
15/07/2012 21:00	0.095175	84.125	13.8675	83.025	13.8975	0	10.5025
15/07/2012 22:00	0.0941625	83.35	13.0525	83.05	13.08	0	10.34
15/07/2012 23:00	0.095175	83.2	12.375	83.075	12.395	0	8.243
16/07/2012 00:00	0.0955125	83.275	11.8375	83.025	11.8625	0	8.896
16/07/2012 01:00	0.095821875	83.25	11.2975	83.4	11.32	0	9.31
16/07/2012 02:00	0.09613125	83.25	10.765	83.55	10.78	0	8.558
16/07/2012 03:00	0.0979875	83.6	10.44	84.15	10.455	0	8.8575
16/07/2012 04:00	0.09675	84.125	10.3225	84.35	10.34	0	10.1
16/07/2012 05:00	0.09675	85.125	10.2425	85.025	10.2525	0	10.21
16/07/2012 06:00	0.0979875	86.125	10.2525	85.775	10.2625	9.6595	10.4325
16/07/2012 07:00	0.0979875	88.1	10.475	87.55	10.4775	48.64	10.805
16/07/2012 08:00	0.0979875	89.8	10.8025	89.1	10.8	112.25	11.44
16/07/2012 09:00	0.097678125	91.75	11.4325	90.575	11.4175	216.35	11.9525
16/07/2012 10:00	0.0955125	93.05	12.1525	91.65	12.1325	507.375	14.0275
16/07/2012 11:00	0.0945	93.7	12.7925	92	12.78	456.975	15.18
16/07/2012 12:00	0.09354375	93.425	13.255	91.225	13.22	140.27775	14.5125
16/07/2012 13:00	0.09106875	96.2	15.115	93.225	15.0425	441.025	15.545
16/07/2012 14:00	0.090759375	96.4	16.7975	92.35	16.78	550.225	17.7225
16/07/2012 15:00	0.0916875	94.55	17.115	91.725	17.105	553.75	18.8675
16/07/2012 16:00	0.09045	92.625	16.88	91.125	16.885	375.075	18.04
16/07/2012 17:00	0.087778125	90.775	16.5475	89.675	16.57	152.025	16.415
16/07/2012 18:00	0.08544375	89.075	16.2075	87.95	16.2375	120.9975	15.7525
16/07/2012 19:00	0.082828125	86.775	15.77	86.625	15.8	29.525	14.8075
16/07/2012 20:00	0.080071875	84.65	15.19	84.975	15.215	0	13.7925
16/07/2012 21:00	0.078975	83.6	14.5625	84.025	14.5875	0	12.79
16/07/2012 22:00	0.07813125	83.25	13.9925	83.875	14.0175	0	12.17
16/07/2012 23:00	0.07869375	83.075	13.385	83.85	13.4075	0	9.39
17/07/2012 00:00	0.078975	83	12.7125	84.05	12.7325	0	7.84575
17/07/2012 01:00	0.078975	82.825	12.04	84.325	12.07	0	6.42025
17/07/2012 02:00	0.078975	83.05	11.445	84.65	11.4725	0	7.11
17/07/2012 03:00	0.078975	83.45	10.9075	85.05	10.9375	0	7.92
17/07/2012 04:00	0.07925625	83.975	10.485	85.55	10.51	0	5.904
17/07/2012 05:00	0.0795375	85.7	10.36	86.875	10.3725	0	7.37125
17/07/2012 06:00	0.0801	87.25	10.4675	88.25	10.4725	11.43825	10.8725
17/07/2012 07:00	0.0801	89.7	10.92	90.3	10.8975	185.5	12.775
17/07/2012 08:00	0.07981875	92.25	11.8175	92.35	11.7725	245.3625	13.6075
17/07/2012 09:00	0.078975	93.75	12.87	93.425	12.84	388.15	15.28
17/07/2012 10:00	0.078975	94.275	13.5425	93.7	13.52	213.325	14.8425
17/07/2012 11:00	0.07785	95.075	14.2625	94.1	14.2275	342.1	15.7375
17/07/2012 12:00	0.077596875	96.925	15.84	95.125	15.765	440.225	16.3175
17/07/2012 13:00	0.07734375	96.25	17.1125	94.425	17.1025	381.175	16.81
17/07/2012 14:00	0.07785	95.375	17.58	93.65	17.5675	341.225	17.48
17/07/2012 15:00	0.07785	93.2	17.6025	91.975	17.62	217.75	17.39
17/07/2012 16:00	0.076809375	88.85	16.89	88.575	16.915	45.8775	15.8475
17/07/2012 17:00	0.074446875	88.325	16.5225	88	16.5325	50.315	15.11
17/07/2012 18:00	0.0736875	87.725	16.24	87.65	16.265	64.5575	14.665
17/07/2012 19:00	0.0736875	86.675	15.98	86.825	16.01	36.32325	14.24
17/07/2012 20:00	0.0736875	85.05	15.59	85.525	15.615	2.8885	13.685
17/07/2012 21:00	0.0736875	83.575	15.0825	84.4	15.1075	0	12.825
17/07/2012 22:00	0.07318125	82.9	14.6	83.9	14.62	0	12.035
17/07/2012 23:00	0.072675	82.65	14.13	83.75	14.1475	0	11.32
18/07/2012 00:00	0.072421875	82.7	13.7375	83.8	13.75	0	11.0175
18/07/2012 01:00	0.072421875	82.8	13.43	83.925	13.4375	0	10.9025
18/07/2012 02:00	0.072675	82.9	13.145	84.025	13.1575	0	10.45
18/07/2012 03:00	0.072675	82.9	12.8725	84.25	12.8825	0	10.2675
18/07/2012 04:00	0.07318125	83.05	12.655	84.35	12.665	0	10.11
18/07/2012 05:00	0.073940625	83.4	12.4725	84.575	12.48	0	10.185
18/07/2012 06:00	0.076275	83.625	12.3425	84.75	12.3575	0.444	10.235
18/07/2012 07:00	0.081478125	84.3	12.3125	85.1	12.32	12.02275	10.35
18/07/2012 08:00	0.10063125	84.875	12.39	85.35	12.3925	24.3375	10.635
18/07/2012 09:00	0.136828125	84.925	12.51	85.175	12.52	60.8175	11.1125
18/07/2012 10:00	0.171140625	84.55	12.595	84.55	12.6025	32.7525	11.24
18/07/2012 11:00	0.211696875	84.325	12.6675	84.325	12.675	64.01	11.0175
18/07/2012 12:00	0.251859375	84.05	12.7375	83.625	12.7425	61.87	10.8625
18/07/2012 13:00	0.30391875	83.45	12.835	83.4	12.8425	120.925	10.72
18/07/2012 14:00	0.29266875	82.4	12.9125	82.7	12.92	88.0575	10.8475
18/07/2012 15:00	0.3493125	81.5	12.9575	82.25	12.9625	53.7425	10.7075
18/07/2012 16:00	0.4113	81.225	13.0325	82.375	13.04	61.05	10.7675
18/07/2012 17:00	0.449690625	79.775	12.985	81.825	12.995	47.3625	10.6225
18/07/2012 18:00	0.4642875	77.7	12.7475	80.2	12.76	0	10.05
18/07/2012 19:00	0.46771875	76.725	12.5275	79.4	12.545	0	9.66
18/07/2012 20:00	0.463190625	76.3	12.2775	79.05	12.2925	0	9.1725
18/07/2012 21:00	0.41338125	75.875	12	78.575	12.015	0	8.7375
18/07/2012 22:00	0.35116875	75.925	11.66	78.65	11.6725	0	8.7575
18/07/2012 23:00	0.297365625	76.4	11.3825	79.05	11.3925	0	8.58
19/07/2012 00:00	0.25396875	76.875	11.12	79.45	11.135	0	8.2125
19/07/2012 01:00	0.22201875	77.4	10.88	79.95	10.8875	0	8.195
19/07/2012 02:00	0.19681875	77.85	10.6075	80.35	10.6175	0	8.01725
19/07/2012 03:00	0.178171875	78.325	10.3725	80.75	10.3875	0	7.48625
19/07/2012 04:00	0.1629	78.925	10.1725	81.325	10.18	0	7.5835
19/07/2012 05:00	0.148753125	80.575	10.0625	82.575	10.07	0	7.8345
19/07/2012 06:00	0.138965625	82.425	10.125	83.5	10.13	28.8575	8.255
19/07/2012 07:00	0.133453125	84.45	10.3525	85.475	10.355	64.3	8.65
19/07/2012 08:00	0.126140625	86	10.67	86.825	10.6725	132.3275	9.4075
19/07/2012 09:00	0.12105	87.325	11.0475	88.025	11.045	99.65	9.4825
19/07/2012 10:00	0.1168875	89.6	11.9775	89.875	11.9575	144.655	9.895
19/07/2012 11:00	0.11390625	90.5	12.7325	90.525	12.7275	291.025	10.85
19/07/2012 12:00	0.112078125	90.2	13.085	90.175	13.0875	159.595	10.9175
19/07/2012 13:00	0.1099125	90.1	13.4925	89.95	13.495	234.6	11.5425
19/07/2012 14:00	0.107803125	89.8	13.685	89.675	13.6925	151.4	10.5225
19/07/2012 15:00	0.1060875	90.1	13.84	89.875	13.84	187.425	11.0125
19/07/2012 16:00	0.102375	90.65	14.06	90.25	14.0625	218.9	11.625
19/07/2012 17:00	0.1006875	90.675	14.2825	90.15	14.29	231.175	11.8075
19/07/2012 18:00	0.099	89.25	14.065	89.1	14.085	107.13	11.095
19/07/2012 19:00	0.0964125	87.6	13.6725	87.775	13.69	35.2935	10.39
19/07/2012 20:00	0.090196875	85.8	13.26	86.35	13.28	5.50475	9.7375
19/07/2012 21:00	0.08870625	83.7	12.7675	84.625	12.7875	0	8.695
19/07/2012 22:00	0.0880875	82.675	12.28	83.775	12.3	0	8.175
19/07/2012 23:00	0.087159375	82.3	11.825	83.4	11.8475	0	7.86025
20/07/2012 00:00	0.08685	82.2	11.455	83.4	11.47	0	7.553
20/07/2012 01:00	0.08685	82.2	11.1275	83.5	11.1475	0	7.4995
20/07/2012 02:00	0.08685	82.225	10.835	83.525	10.8475	0	7.29625
20/07/2012 03:00	0.08685	82.4	10.5975	83.525	10.6125	0	7.52375
20/07/2012 04:00	0.0862875	82.7	10.4125	83.9	10.43	0	7.29875
20/07/2012 05:00	0.08600625	83.8	10.315	84.75	10.33	0	7.325
20/07/2012 06:00	0.085725	85.025	10.32	85.825	10.3325	9.393	7.8455
20/07/2012 07:00	0.085725	86.775	10.4725	87.3	10.4775	49.4475	8.5925
20/07/2012 08:00	0.0851625	88.625	10.78	88.8	10.7775	107.575	9.4
20/07/2012 09:00	0.0846	90.325	11.27	90.15	11.265	161.575	9.9875
20/07/2012 10:00	0.0846	91.825	11.87	91.275	11.8575	261.05	11.025
20/07/2012 11:00	0.0846	93.025	12.575	91.95	12.5575	273.95	11.4475
20/07/2012 12:00	0.083671875	93.575	13.2525	92.4	13.2375	303.85	11.78
20/07/2012 13:00	0.08251875	94.95	14.385	93.2	14.345	441.575	12.8125
20/07/2012 14:00	0.081421875	94.625	15.295	92.75	15.2875	375.05	13.395
20/07/2012 15:00	0.078440625	93.4	15.6025	91.5	15.6	246.35	13.5525
20/07/2012 16:00	0.075740625	92.4	15.7775	90.675	15.7925	248.425	14.1975
20/07/2012 17:00	0.0747	90.9	15.725	89.3	15.7525	162.7	14.18
20/07/2012 18:00	0.07318125	88.825	15.42	87.875	15.4425	75.9925	13.505
20/07/2012 19:00	0.071409375	87.525	15.025	87.1	15.05	44.3575	13.2275
20/07/2012 20:00	0.07065	85.675	14.5375	85.675	14.5625	0	12.79
20/07/2012 21:00	0.07065	83.975	14.0225	84.45	14.0425	0	11.2125
20/07/2012 22:00	0.07065	83.175	13.4425	83.85	13.47	0	11.435
20/07/2012 23:00	0.069384375	82.75	12.72	83.475	12.75	0	9.855
21/07/2012 00:00	0.068625	82.65	11.985	83.5	12.015	0	7.52075
21/07/2012 01:00	0.068625	82.5	11.185	83.5	11.22	0	4.04425
21/07/2012 02:00	0.068625	82.6	10.42	83.725	10.45	0	2.3925
21/07/2012 03:00	0.068625	82.775	9.775	84	9.8	0	1.692
21/07/2012 04:00	0.068625	83.375	9.3675	84.475	9.3825	0	2.4115
21/07/2012 05:00	0.068625	84.575	9.1125	85.475	9.13	0	4.421
21/07/2012 06:00	0.068625	86.1	9.0325	86.725	9.03	16.405	6.1095
21/07/2012 07:00	0.06913125	88.375	9.465	88.625	9.45	173.125	10.3125
21/07/2012 08:00	0.0696375	90.55	10.2675	90.375	10.2425	352.475	13.4125
21/07/2012 09:00	0.0696375	92.2	11.045	91.65	11.0275	360.25	15.015
21/07/2012 10:00	0.0696375	92.775	11.7125	92.025	11.7025	223.675	14.8475
21/07/2012 11:00	0.068878125	94.6	12.945	93.175	12.89	461.625	15.7775
21/07/2012 12:00	0.068625	95.575	14.21	93.6	14.17	436.2	16.555
21/07/2012 13:00	0.067725	95	14.955	92.9	14.9325	128.765	15.58
21/07/2012 14:00	0.067725	95.125	15.735	92.725	15.71	309.2	15.4925
21/07/2012 15:00	0.066965625	95.325	16.58	92.175	16.555	355.925	17.2225
21/07/2012 16:00	0.0667125	93.95	16.8925	91.3	16.895	232.125	16.76
21/07/2012 17:00	0.0664875	91.725	16.6925	89.525	16.71	142.65	16.52
21/07/2012 18:00	0.0658125	89.35	16.2	87.775	16.2225	45.7	15.595
21/07/2012 19:00	0.0658125	87.925	15.72	86.825	15.755	64.0425	14.9275
21/07/2012 20:00	0.0658125	85.45	15.1525	85.275	15.1875	0	13.4725
21/07/2012 21:00	0.0658125	83.75	14.5925	83.8	14.6225	0	12.5025
21/07/2012 22:00	0.0658125	83.175	14.07	83.3	14.0975	0	12.1275
21/07/2012 23:00	0.0658125	83.1	13.5875	83.425	13.605	0	12.0325
22/07/2012 00:00	0.0658125	83.2	13.1625	83.65	13.1725	0	11.7925
22/07/2012 01:00	0.0664875	83.375	12.805	83.9	12.8175	0	11.475
22/07/2012 02:00	0.0667125	83.575	12.485	84.35	12.5025	0	11.6875
22/07/2012 03:00	0.06721875	83.675	12.22	84.45	12.235	0	11.365
22/07/2012 04:00	0.068625	83.625	12	84.05	12.02	0	11.2875
22/07/2012 05:00	0.068878125	84.05	11.89	84.4	11.9075	0	11.5975
22/07/2012 06:00	0.07115625	84.9	11.8825	84.9	11.8925	0	12.34
22/07/2012 07:00	0.072421875	86.025	11.97	85.825	11.98	29.695	12.9625
22/07/2012 08:00	0.072675	88.475	12.355	87.625	12.3375	88.3925	14.4825
22/07/2012 09:00	0.0716625	91.725	13.365	90.075	13.31	333.575	17.7525
22/07/2012 10:00	0.07115625	93.475	14.5925	91.275	14.5775	416.625	17.3475
22/07/2012 11:00	0.07014375	93.925	15.3375	91.325	15.3125	234.925	17.3175
22/07/2012 12:00	0.068878125	94.025	15.885	91.125	15.8675	269.175	17.5
22/07/2012 13:00	0.06795	93.675	16.44	92.175	16.4325	264.35	17.8725
22/07/2012 14:00	0.0667125	91.175	16.3975	91.2	16.4075	167.605	17.98
22/07/2012 15:00	0.0660375	89.625	16.1875	89.9	16.19	72.3725	17.4175
22/07/2012 16:00	0.0648	89.75	16.2775	89.925	16.265	170.15	18.4
22/07/2012 17:00	0.063675	91.825	17.025	91.3	17.005	347.1	20.1325
22/07/2012 18:00	0.062775	91.025	17.2975	90.825	17.295	198.15	18.64
22/07/2012 19:00	0.061425	88.525	16.98	88.9	16.98	61.76	17.42
22/07/2012 20:00	0.0603	86.15	16.505	87.025	16.5125	14.865	17.11
22/07/2012 21:00	0.05985	83.5	16.14	84.85	16.15	0	16.78
22/07/2012 22:00	0.0594	82.2	15.8725	83.825	15.8825	0	16.6425
22/07/2012 23:00	0.0594	81.675	15.5675	83.45	15.5775	0	16.97
23/07/2012 00:00	0.0594	81.525	15.2725	83.4	15.28	0	17.31
23/07/2012 01:00	0.0594	81.5	14.8825	83.45	14.8975	0	16.61
23/07/2012 02:00	0.059625	81.6	14.475	83.55	14.485	0	15.6575
23/07/2012 03:00	0.059625	81.75	14.1325	83.75	14.14	0	15.305
23/07/2012 04:00	0.0594	81.975	13.84	83.95	13.845	0	15.055
23/07/2012 05:00	0.0594	82.75	13.5825	84.575	13.58	0	14.87
23/07/2012 06:00	0.0594	83.975	13.435	85.65	13.43	0	14.9125
23/07/2012 07:00	0.0594	85.375	13.45	86.85	13.44	16.9175	15.095
23/07/2012 08:00	0.0594	87.65	13.6975	88.725	13.685	75.15	15.8075
23/07/2012 09:00	0.05900625	88.95	13.95	89.75	13.9375	90.9575	16.43
23/07/2012 10:00	0.0586125	90.5	14.3375	90.925	14.3225	33.6575	15.5975
23/07/2012 11:00	0.0586125	91.175	14.815	91.6	14.8025	176.725	16.5875
23/07/2012 12:00	0.0586125	92.775	15.44	92.375	15.42	235.525	16.775
23/07/2012 13:00	0.0586125	93.075	15.965	92.45	15.955	280.575	17.07
23/07/2012 14:00	0.0581625	92.5	16.265	92.05	16.2625	37.595	15.4225
23/07/2012 15:00	0.05900625	91.5	16.4175	91.25	16.415	65.49	14.8825
23/07/2012 16:00	0.0612	89.125	16.28	89.3	16.29	59.1025	15.1275
23/07/2012 17:00	0.0639	87.625	16.1	88.05	16.1075	38.54775	14.885
23/07/2012 18:00	0.065784375	87.1	15.92	87.55	15.93	44.3945	14.78
23/07/2012 19:00	0.06721875	86.6	15.67	87.225	15.6825	64.5175	14.865
23/07/2012 20:00	0.067725	84.875	15.2075	85.775	15.2275	0	13.6325
23/07/2012 21:00	0.067725	83.35	14.6675	84.675	14.685	0	12.92
23/07/2012 22:00	0.06721875	82.625	14.1975	84.2	14.2075	0	12.12
23/07/2012 23:00	0.0667125	82.275	13.8175	84.1	13.83	0	11.76
24/07/2012 00:00	0.0667125	82.25	13.4075	84.05	13.415	0	12.3275
24/07/2012 01:00	0.0664875	82.4	13.0175	84.1	13.0225	0	11.655
24/07/2012 02:00	0.0664875	82.2	12.6525	84.15	12.66	0	10.2525
24/07/2012 03:00	0.0658125	82.275	12.315	84.25	12.32	0	10.6725
24/07/2012 04:00	0.065053125	82.575	12.04	84.475	12.0475	0	10.3975
24/07/2012 05:00	0.064125	83.775	11.8775	85.45	11.875	0	9.5075
24/07/2012 06:00	0.062775	85.925	11.92	87.15	11.9175	14.0865	9.66
24/07/2012 07:00	0.0621	87.85	12.165	88.625	12.15	78.3725	11.66
24/07/2012 08:00	0.061425	89.975	12.8975	90.2	12.865	276.2	14.345
24/07/2012 09:00	0.0612	91.725	13.7375	91.475	13.705	302.975	15.7925
24/07/2012 10:00	0.0603	93.175	14.62	92.425	14.575	320.75	16.21
24/07/2012 11:00	0.0594	95.1	16.02	93.525	15.985	401.825	17.8025
24/07/2012 12:00	0.0583875	94.6	16.715	92.875	16.695	362.325	17.7175
24/07/2012 13:00	0.056925	93.275	16.8425	91.75	16.8325	254.35	17.3975
24/07/2012 14:00	0.056025	92.225	16.785	90.775	16.765	198.625	17.0075
24/07/2012 15:00	0.055434375	91.1	16.7625	90	16.76	195.1	17.28
24/07/2012 16:00	0.0552375	89.75	16.645	89.025	16.6475	129.7	16.9025
24/07/2012 17:00	0.05445	88.3	16.38	87.725	16.3875	78.5325	16.725
24/07/2012 18:00	0.05445	86.275	15.9675	86.225	15.9875	33.98575	15.9075
24/07/2012 19:00	0.0536625	84.675	15.505	84.9	15.5175	5.53625	14.9625
24/07/2012 20:00	0.0536625	83.2	15.125	83.65	15.1425	0	14.3925
24/07/2012 21:00	0.0536625	82.175	14.7525	82.775	14.7725	0	13.2
24/07/2012 22:00	0.0536625	81.7	14.3925	82.35	14.4025	0	11.51
24/07/2012 23:00	0.053859375	81.475	14.0075	82.25	14.0225	0	11.3
25/07/2012 00:00	0.05405625	81.85	13.63	82.475	13.6375	0	10.665
25/07/2012 01:00	0.05445	82.075	13.3075	82.65	13.315	0	10.6275
25/07/2012 02:00	0.054646875	82.35	12.985	82.9	12.99	0	9.5125
25/07/2012 03:00	0.0552375	82.475	12.695	83.225	12.7075	0	9.8275
25/07/2012 04:00	0.0552375	82.125	12.265	82.85	12.285	0	8.61425
25/07/2012 05:00	0.0552375	82.875	11.79	83.175	11.8075	0	6.74175
25/07/2012 06:00	0.0552375	84.425	11.53	84.375	11.5375	9.105	7.52125
25/07/2012 07:00	0.0552375	86.75	11.8025	86.25	11.7875	122.85	10.925
25/07/2012 08:00	0.0552375	89.725	12.6325	88.525	12.59	235.725	14.3725
25/07/2012 09:00	0.0552375	91.9	13.6025	90.1	13.5475	480.025	15.945
25/07/2012 10:00	0.055040625	92.775	14.3675	90.65	14.3225	534.15	16.905
25/07/2012 11:00	0.054253125	94.5	15.6925	91.6	15.605	448.1	17.26
25/07/2012 12:00	0.052678125	95.3	17.2325	91.925	17.19	356.125	17.5425
25/07/2012 13:00	0.0505125	93.9	17.9125	90.275	17.885	695.75	18.8525
25/07/2012 14:00	0.04955625	91.15	17.9225	87.9	17.9375	561.2	19.19
25/07/2012 15:00	0.04905	89.975	17.635	86.325	17.605	78.86	17.4225
25/07/2012 16:00	0.0482625	88.875	17.6975	83.7	17.7375	129.125	16.6025
25/07/2012 17:00	0.0482625	85.225	16.955	82.15	16.97	16.265	15.3025
25/07/2012 18:00	0.04775625	83.475	16.4075	81.525	16.4375	4.48925	14.3425
25/07/2012 19:00	0.0475875	82.625	15.94	80.95	15.9625	1.79675	13.9825
25/07/2012 20:00	0.0475875	81.85	15.48	80.7	15.51	0	13.375
25/07/2012 21:00	0.0475875	80.875	15.1225	79.875	15.15	0	12.9825
25/07/2012 22:00	0.0475875	80.575	14.7675	79.8	14.8025	0	12.1275
25/07/2012 23:00	0.0482625	80.425	14.34	79.825	14.365	0	11.535
26/07/2012 00:00	0.0482625	80.725	13.91	80.3	13.9375	0	11.35
26/07/2012 01:00	0.0482625	80.975	13.4975	80.65	13.5175	0	10.515
26/07/2012 02:00	0.0482625	81.3	13.0925	81.05	13.115	0	9.745
26/07/2012 03:00	0.0482625	81.325	12.595	81.225	12.62	0	8.3125
26/07/2012 04:00	0.048459375	81.55	12.03	81.5	12.0525	0	8.53925
26/07/2012 05:00	0.04905	83.025	11.6775	82.6	11.69	0	7.37125
26/07/2012 06:00	0.04865625	85.2	11.6175	84.3	11.62	35.0425	8.785
26/07/2012 07:00	0.04905	87.575	11.9975	86.25	11.98	133.5125	11.9175
26/07/2012 08:00	0.04905	89.95	12.7	88.025	12.675	228.575	14.405
26/07/2012 09:00	0.04921875	91.625	13.3525	89.05	13.3125	205	14.0275
26/07/2012 10:00	0.049725	92.3	13.9425	89.475	13.9125	273.6	14.5875
26/07/2012 11:00	0.049725	92.625	14.4775	89.475	14.41	397.95	15.885
26/07/2012 12:00	0.04921875	94.4	15.5525	90.375	15.48	508.85	16.7425
26/07/2012 13:00	0.0482625	94.65	16.6575	90.2	16.6125	530.7	17.2475
26/07/2012 14:00	0.04775625	93	17.1375	88.05	17.135	156.425	15.56
26/07/2012 15:00	0.0468	89.4	16.7075	84.675	16.71	93.3075	14.87
26/07/2012 16:00	0.0464625	88.225	16.285	84.075	16.2725	20.60325	13.8
26/07/2012 17:00	0.046125	87.55	16.0875	83.95	16.08	47.5225	13.9325
26/07/2012 18:00	0.046125	87.425	15.9125	83.675	15.8975	88.0875	14.7425
26/07/2012 19:00	0.046125	86.575	15.815	83.7	15.84	88.5275	15.0475
26/07/2012 20:00	0.046125	84	15.3875	81.325	15.4225	0	14.275
26/07/2012 21:00	0.046125	81.325	14.6075	79.875	14.655	0	12.305
26/07/2012 22:00	0.0468	80.225	13.795	79.025	13.83	0	9.79
26/07/2012 23:00	0.0468	80	13.0925	78.925	13.1225	0	7.92625
27/07/2012 00:00	0.0468	80.075	12.5575	79.45	12.6025	0	7.00725
27/07/2012 01:00	0.0468	80.2	12.1625	79.675	12.1975	0	5.4885
27/07/2012 02:00	0.0468	80.325	11.825	79.95	11.86	0	6.6505
27/07/2012 03:00	0.0468	80.5	11.46	80.15	11.4925	0	9.9125
27/07/2012 04:00	0.0468	80.725	11.1075	80.5	11.14	0	9.25775
27/07/2012 05:00	0.0468	81.675	10.925	81.175	10.9325	0	8.3465
27/07/2012 06:00	0.0468	83.675	11.0825	82.7	11.0875	21.06275	11.2725
27/07/2012 07:00	0.046996875	85.5	11.3625	84.125	11.3575	132.325	11.945
27/07/2012 08:00	0.0475875	86.95	11.8175	85.3	11.7975	230.35	12.285
27/07/2012 09:00	0.0475875	89.625	12.67	86.95	12.5825	335.625	13.405
27/07/2012 10:00	0.047925	92.6	14.23	89.1	14.15	477.95	14.83
27/07/2012 11:00	0.0493875	93.675	15.75	89.25	15.645	529.35	15.9925
27/07/2012 12:00	0.04955625	93.9	17.01	88.675	16.96	513.725	16.645
27/07/2012 13:00	0.048290625	92.225	17.5025	86.85	17.4775	392.125	16.0125
27/07/2012 14:00	0.046996875	90.5	17.3875	85.15	17.34	319.25	15.48
27/07/2012 15:00	0.0457875	89.375	17.1875	84.225	17.135	320.75	14.73
27/07/2012 16:00	0.045253125	88.875	17.175	83.725	17.18	263.075	14.305
27/07/2012 17:00	0.04561875	87.1	16.705	82.675	16.71	173.525	14.3525
27/07/2012 18:00	0.04545	86	16.03	82.375	16.0525	163.3725	14.165
27/07/2012 19:00	0.046125	84.625	15.5175	81.6	15.5575	35.145	12.9525
27/07/2012 20:00	0.04561875	82.075	14.755	80.075	14.8025	0	11.5975
27/07/2012 21:00	0.0446625	80.3	14.0875	78.85	14.1175	0	10.8175
27/07/2012 22:00	0.044325	79.425	13.62	78.275	13.65	0	10.32
27/07/2012 23:00	0.0439875	79.05	13.0925	78	13.125	0	9.685
28/07/2012 00:00	0.044325	79.025	12.575	78.275	12.6075	0	9.7
28/07/2012 01:00	0.04449375	79.25	12.2225	78.55	12.245	0	10.1525
28/07/2012 02:00	0.0446625	79.725	12.075	78.8	12.1	0	10.2
28/07/2012 03:00	0.0446625	80	11.9775	79	11.9975	0	10
28/07/2012 04:00	0.045253125	80.2	11.8425	79.025	11.8675	0	9.2375
28/07/2012 05:00	0.044859375	81.075	11.71	79.725	11.7225	0	9.0175
28/07/2012 06:00	0.045253125	82.9	11.6675	81.025	11.67	5.61525	9.51
28/07/2012 07:00	0.04545	85.05	11.825	82.55	11.8125	39.8475	10.1925
28/07/2012 08:00	0.04545	86.975	12.22	84.35	12.205	121.65	11.525
28/07/2012 09:00	0.04545	88.65	12.8	85.625	12.75	197.725	12.5775
28/07/2012 10:00	0.04629375	90.875	13.9	87.175	13.8175	224	12.995
28/07/2012 11:00	0.0468	91.3	15.0075	87.25	14.9625	194.625	13.1725
28/07/2012 12:00	0.0473625	91.875	15.9125	86.975	15.8575	433	14.2125
28/07/2012 13:00	0.04663125	91.6	16.7175	86.025	16.685	396.05	14.8275
28/07/2012 14:00	0.0457875	90.425	16.85	84.825	16.805	274.325	14.6975
28/07/2012 15:00	0.045253125	88.65	16.58	83.525	16.5775	237.35	14.65
28/07/2012 16:00	0.04415625	86.1	16.0625	82.225	16.08	22.4275	13.16
28/07/2012 17:00	0.04365	85.675	15.61	81.875	15.5775	52.1425	11.7925
28/07/2012 18:00	0.045225	84.875	15.47	80.35	15.4925	143.6945	13.405
28/07/2012 19:00	0.0464625	82.95	14.93	75.85	14.9575	4.71	11.3975
28/07/2012 20:00	0.0482625	81.275	14.5775	77.625	14.6025	0	10.45
28/07/2012 21:00	0.04921875	80.075	13.97	75.125	13.9925	0	8.42925
28/07/2012 22:00	0.04905	79.9	13.585	76.4	13.6075	0	7.849
28/07/2012 23:00	0.04955625	79.725	13.17	77.425	13.1875	0	8.58225
29/07/2012 00:00	0.05090625	79.675	12.7825	77.4	12.8	0	8.05875
29/07/2012 01:00	0.0513	79.825	12.345	77.425	12.365	0	8.3925
29/07/2012 02:00	0.0513	79.95	11.82	77.725	11.8425	0	7.14625
29/07/2012 03:00	0.0513	80.15	11.395	77.575	11.4125	0	6.27375
29/07/2012 04:00	0.0505125	80.55	11.1575	76.425	11.1725	0	7.052
29/07/2012 05:00	0.0505125	81.4	11.08	77.35	11.095	0	8.3075
29/07/2012 06:00	0.050315625	82.925	11.1125	77.9	11.12	0.953	9.245
29/07/2012 07:00	0.049921875	84.95	11.3675	79.3	11.3475	87.2725	10.2775
29/07/2012 08:00	0.049725	86.825	11.965	81.4	11.9375	232.65	11.495
29/07/2012 09:00	0.049725	88.225	12.69	82.1	12.665	266.725	12.44
29/07/2012 10:00	0.04905	88.875	13.1525	80.05	13.13	145.76125	11.73
29/07/2012 11:00	0.04905	89.85	13.8075	80.625	13.735	151.3275	12.76
29/07/2012 12:00	0.04905	92.45	15.5325	81.825	15.4475	294.875	13.17
29/07/2012 13:00	0.04905	92.9	17.0625	79.925	17.0025	599.075	15.575
29/07/2012 14:00	0.04865625	90.575	17.5	77.05	17.45	448.375	16.1575
29/07/2012 15:00	0.047165625	89	17.4875	77.175	17.5	310.475	14.61
29/07/2012 16:00	0.04629375	86.9	17.06	72.975	17.065	94.5975	13.3925
29/07/2012 17:00	0.04545	85.525	16.335	73.05	16.3325	35.235	12.535
29/07/2012 18:00	0.04545	84.925	15.7775	74.75	15.7975	115.8	12.785
29/07/2012 19:00	0.04545	83.425	15.2475	73.95	15.27	19.5125	12.0175
29/07/2012 20:00	0.04545	81.25	14.605	73.625	14.6425	0	11.3475
29/07/2012 21:00	0.04545	79.65	14.02	71.85	14.0525	0	9.1725
29/07/2012 22:00	0.04545	78.9	13.49	72.825	13.52	0	7.77025
29/07/2012 23:00	0.04545	78.575	12.9175	72.75	12.9525	0	6.03475
30/07/2012 00:00	0.04545	78.4	12.21	73.45	12.25	0	4.2105
30/07/2012 01:00	0.04545	78.55	11.54	72.15	11.5725	0	3.63975
30/07/2012 02:00	0.04545	79.05	11.0625	73.95	11.095	0	4.47875
30/07/2012 03:00	0.04545	79.325	10.6825	75.075	10.71	0	4.28125
30/07/2012 04:00	0.04505625	79.625	10.3725	75.225	10.3975	0	4.6465
30/07/2012 05:00	0.044859375	80.85	10.26	77.6	10.2725	0	5.0755
30/07/2012 06:00	0.0446625	82.65	10.3025	77.6	10.31	0	6.523
30/07/2012 07:00	0.044859375	84.525	10.485	79.15	10.48	23.435	7.7215
30/07/2012 08:00	0.0457875	86.775	10.96	81.95	10.9325	97.38	9.085
30/07/2012 09:00	0.04663125	89.35	11.7975	84.225	11.7625	202.975	10.595
30/07/2012 10:00	0.04753125	90.775	12.705	85.325	12.6275	286.025	11.695
30/07/2012 11:00	0.04921875	91.625	13.5775	85.725	13.55	529.075	13.4275
30/07/2012 12:00	0.050709375	92.1	14.3075	85.65	14.245	462.75	13.665
30/07/2012 13:00	0.0505125	91.8	14.9125	84.725	14.8975	332.5	13.7275
30/07/2012 14:00	0.049021875	91.9	15.4525	84.075	15.4175	214.1	12.9475
30/07/2012 15:00	0.046996875	90.875	15.5225	82.575	15.5175	191.55	13.2025
30/07/2012 16:00	0.04505625	90	15.43	82.275	15.41	176.975	12.29
30/07/2012 17:00	0.0439875	88.4	15.2875	81.025	15.2975	100.315	12.0275
30/07/2012 18:00	0.042496875	86.1	14.8875	79.4	14.9	27.31625	11.53
30/07/2012 19:00	0.042215625	84.025	14.3925	79.65	14.405	0	10.555
30/07/2012 20:00	0.0414	82.15	13.8175	79.625	13.8425	0	9.455
30/07/2012 21:00	0.04021875	80.525	13.24	78.6	13.25	0	7.70475
30/07/2012 22:00	0.04005	79.75	12.7775	78.2	12.805	0	7.929
30/07/2012 23:00	0.0403875	79.175	12.275	78.425	12.32	0	5.56575
31/07/2012 00:00	0.0410625	78.875	11.6225	78.85	11.6575	0	3.18425
31/07/2012 01:00	0.0414	78.9	11.015	79.25	11.06	0	2.3055
31/07/2012 02:00	0.0414	78.95	10.49	79.775	10.53	0	1.92125
31/07/2012 03:00	0.0417375	79.075	9.9475	79.875	9.9875	0	1.80425
31/07/2012 04:00	0.0414	79.35	9.4775	80	9.5125	0	0.6465
31/07/2012 05:00	0.04089375	80.275	9.12	80.7	9.1475	0	1.0965
31/07/2012 06:00	0.040725	81.65	8.945	81.825	8.95	1.7175	2.44175
31/07/2012 07:00	0.040725	83.95	9.1825	83.625	9.165	103.8975	7.139
31/07/2012 08:00	0.04089375	86.525	10.045	85.725	9.9925	256.6	10.2525
31/07/2012 09:00	0.04089375	89.2	11.3575	87.425	11.27	306.15	11.75
31/07/2012 10:00	0.040725	90.125	12.455	87.6	12.415	513.75	13.0425
31/07/2012 11:00	0.040725	91.125	13.465	87.7	13.3625	236.225	13.4475
31/07/2012 12:00	0.04123125	92.35	14.7325	88.675	14.675	184.775	13.8025
31/07/2012 13:00	0.042046875	90.85	15.3225	87.275	15.305	259.125	14.56
31/07/2012 14:00	0.0439875	89.075	15.025	86.225	14.9925	464.425	16.2025
31/07/2012 15:00	0.044325	88.925	14.8875	85.875	14.8175	478.475	16.7275
31/07/2012 16:00	0.0439875	89.6	15.205	86.6	15.1575	396.925	16.695
31/07/2012 17:00	0.044325	88.1	15.37	86.05	15.39	311.55	16.07
31/07/2012 18:00	0.044325	85.875	15.0025	84.775	15.015	91.375	14.15
31/07/2012 19:00	0.04235625	82.45	14.3025	83.05	14.3125	7.659	12.16
31/07/2012 20:00	0.0399375	80.35	13.63	81	13.66	0	10.92
31/07/2012 21:00	0.037828125	78.45	13.0275	79.125	13.035	0	10.04
31/07/2012 22:00	0.03718125	76.375	12.515	76.975	12.525	0	10.0275
31/07/2012 23:00	0.0370125	77.4	12.155	78.275	12.1675	0	9.9725
01/08/2012 00:00	0.0370125	77.6	11.89	78.85	11.9025	0	10.5775
01/08/2012 01:00	0.03735	78.4	11.7075	78.85	11.725	0	10.55
01/08/2012 02:00	0.0376875	78.6	11.64	79.125	11.65	0	10.32
01/08/2012 03:00	0.0376875	78.65	11.6225	78.875	11.6375	0	10.2175
01/08/2012 04:00	0.038109375	79.25	11.63	78.825	11.64	0	11.2
01/08/2012 05:00	0.038840625	79.525	11.675	79.025	11.6775	0	11.6725
01/08/2012 06:00	0.0399375	81.125	11.8175	80.425	11.81	4.44975	12.33
01/08/2012 07:00	0.04235625	83.15	12.105	82	12.09	20.675	13.15
01/08/2012 08:00	0.045253125	84.15	12.4175	83.2	12.4075	18.8975	13.495
01/08/2012 09:00	0.0468	84.15	12.5925	83	12.575	21.53275	13.685
01/08/2012 10:00	0.0468	85.625	12.9125	83.725	12.8525	164.175	15.11
01/08/2012 11:00	0.045590625	86.55	13.415	84.425	13.3975	128.85	15.1775
01/08/2012 12:00	0.04381875	88.45	13.9775	85.65	13.8975	268.2	16.4325
01/08/2012 13:00	0.042046875	90.5	14.86	86.925	14.795	192.475	16.5875
01/08/2012 14:00	0.0403875	90.525	15.5425	86.575	15.515	383.475	17.925
01/08/2012 15:00	0.0394875	89.375	15.635	85.225	15.61	147.225	17.0625
01/08/2012 16:00	0.039628125	87.525	15.4775	84.4	15.4675	57.8525	16.36
01/08/2012 17:00	0.0414	85.6	15.3025	83.125	15.2825	11.0655	15.7275
01/08/2012 18:00	0.042496875	84.225	15.1	82.2	15.095	20.95	15.4975
01/08/2012 19:00	0.042075	82.65	14.825	80.55	14.8275	0	15.165
01/08/2012 20:00	0.042665625	81.45	14.5225	79.875	14.525	0	14.9175
01/08/2012 21:00	0.044325	80.025	14.2125	79.075	14.2125	0	14.1375
01/08/2012 22:00	0.045253125	78.65	14.005	78.4	14.01	0	14.0625
01/08/2012 23:00	0.04545	78.8	13.8775	78	13.8775	0	14.1375
02/08/2012 00:00	0.04545	78.5	13.745	78.05	13.745	0	13.9075
02/08/2012 01:00	0.0446625	78.375	13.665	77.85	13.6675	0	13.9625
02/08/2012 02:00	0.04449375	78.6	13.5625	77.425	13.565	0	13.645
02/08/2012 03:00	0.0439875	78.45	13.3925	77.875	13.4	0	13.2175
02/08/2012 04:00	0.04314375	79.05	13.205	77.8	13.205	0	13.0475
02/08/2012 05:00	0.0426375	79.725	13.115	78.225	13.1125	0.531	12.83
02/08/2012 06:00	0.0426375	80.15	13.0825	78.875	13.0775	15.52025	12.8525
02/08/2012 07:00	0.04235625	80.825	13.045	79.25	13.04	18.265	12.9025
02/08/2012 08:00	0.04190625	81.975	13.065	79.675	13.045	5.70825	12.25
02/08/2012 09:00	0.0433125	84.775	13.3575	81.25	13.33	61.9075	12.2475
02/08/2012 10:00	0.046125	87.225	13.8	83.175	13.7775	112.275	12.6125
02/08/2012 11:00	0.04865625	88.7	14.2225	84.35	14.2075	121.115	12.955
02/08/2012 12:00	0.05011875	89.25	14.615	84.55	14.595	162.825	13.3275
02/08/2012 13:00	0.05248125	89.9	14.9475	84.8	14.93	190.875	13.7625
02/08/2012 14:00	0.052875	90.475	15.4075	84.85	15.37	218.675	14.4625
02/08/2012 15:00	0.051496875	89.975	15.82	84.425	15.8125	242.85	15.6075
02/08/2012 16:00	0.05090625	89.675	16.115	83.975	16.095	162	15.8325
02/08/2012 17:00	0.04978125	88.65	16.2975	83.575	16.31	178.175	16.0925
02/08/2012 18:00	0.0482625	86.575	16.0375	82	16.045	71.0375	15.66
02/08/2012 19:00	0.046996875	83.725	15.68	80.2	15.7025	18.50325	15.0525
02/08/2012 20:00	0.0468	80.75	15.2525	77.9	15.27	0	13.7375
02/08/2012 21:00	0.04629375	78.55	14.8025	76.325	14.835	0	12.7675
02/08/2012 22:00	0.045421875	77.15	14.205	74.425	14.245	0	10.305
02/08/2012 23:00	0.045253125	76.725	13.4875	74.25	13.515	0	7.65925
03/08/2012 00:00	0.044325	76.85	13.03	75.5	13.04	0	7.7355
03/08/2012 01:00	0.04365	77.275	12.8075	76.675	12.82	0	7.608
03/08/2012 02:00	0.04280625	77.325	12.56	76.95	12.5875	0	9
03/08/2012 03:00	0.0426375	77.275	12.2425	76.625	12.27	0	8.81
03/08/2012 04:00	0.04235625	77.275	11.885	76.775	11.915	0	7.858
03/08/2012 05:00	0.042075	78.35	11.68	77.525	11.6875	0	7.398
03/08/2012 06:00	0.0417375	80.6	11.695	79.225	11.695	18.14	7.61225
03/08/2012 07:00	0.0414	83.2	11.91	81.3	11.895	93.02	8.067
03/08/2012 08:00	0.0414	85.425	12.51	83.275	12.4625	247.25	9.845
03/08/2012 09:00	0.04123125	85.325	13.65	85.725	13.5525	366.85	13.2275
03/08/2012 10:00	0.04055625	87.15	15.0175	85.425	14.915	483.525	16.575
03/08/2012 11:00	0.04021875	87.575	16.4325	86.4	16.3025	507.9	17.28
03/08/2012 12:00	0.04005	88.1	17.9225	87.675	17.79	559.8	17.9475
03/08/2012 13:00	0.04005	86.75	19.2925	86.775	19.175	606.9	18.58
03/08/2012 14:00	0.039628125	84.725	20.22	84.225	20.1225	570.525	19.05
03/08/2012 15:00	0.03915	81.725	20.1775	79.6	20.205	540.775	19.6
03/08/2012 16:00	0.038109375	77.825	19.2625	76.8	19.305	378.025	19.115
03/08/2012 17:00	0.03718125	75.6	18.125	75.475	18.1325	209.675	17.905
03/08/2012 18:00	0.0370125	75.05	17.1425	77.775	17.18	114.525	16.59
03/08/2012 19:00	0.036590625	74.65	16.325	77.3	16.3525	0	15.1025
03/08/2012 20:00	0.03645	73.45	15.44	76.575	15.4675	0	13.3475
03/08/2012 21:00	0.036028125	72.675	14.5125	75.85	14.545	0	11.43
03/08/2012 22:00	0.03645	72.55	13.6325	75.675	13.6625	0	7.6275
03/08/2012 23:00	0.03645	72.225	12.805	75.125	12.835	0	6.60075
04/08/2012 00:00	0.03645	72.25	12.0575	74.025	12.0975	0	4.74675
04/08/2012 01:00	0.03645	72.7	11.39	75.65	11.4275	0	4.35575
04/08/2012 02:00	0.03645	73.25	10.8175	76.4	10.855	0	4.19175
04/08/2012 03:00	0.03645	73.675	10.31	76.575	10.35	0	3.03
04/08/2012 04:00	0.036590625	74.55	9.865	77.425	9.9025	0	2.738
04/08/2012 05:00	0.03645	75.575	9.53	78.325	9.5575	0	2.335
04/08/2012 06:00	0.036590625	77.325	9.455	79.2	9.4625	0	3.65425
04/08/2012 07:00	0.0370125	79.675	9.7725	81.6	9.7475	97.725	8.52275
04/08/2012 08:00	0.036590625	82.45	10.655	83.875	10.585	244.2	12.43
04/08/2012 09:00	0.03645	85.175	12.07	85.725	11.935	380.975	15.44
04/08/2012 10:00	0.03645	87.575	13.8225	87.15	13.6475	497.325	17.1875
04/08/2012 11:00	0.038109375	89.3	15.6975	87.85	15.5075	599.1	18.43
04/08/2012 12:00	0.039628125	89.675	17.4825	87.475	17.2925	652.775	19.245
04/08/2012 13:00	0.03898125	86.525	18.18	85.15	18.2375	429.25	18.97
04/08/2012 14:00	0.03825	81.925	18.145	82.35	18.1425	324.825	18.5025
04/08/2012 15:00	0.03735	77.8	16.9525	78.35	17.01	57.23975	16.7075
04/08/2012 16:00	0.041540625	72.475	14.6275	70.3175	14.615	0	13.6
04/08/2012 17:00	0.103584375	72.125	14.28	65.6325	14.2925	3.8185	13.2575
04/08/2012 18:00	0.228740625	72.225	14.5	65.025	14.5175	9.4285	13.5225
04/08/2012 19:00	0.310078125	72.925	14.5825	65.26	14.5975	18.45075	13.775
04/08/2012 20:00	0.284484375	72.625	14.445	65.1725	14.4625	0	13.04
04/08/2012 21:00	0.219825	71.95	14.255	65.045	14.2675	0	12.68
04/08/2012 22:00	0.175359375	71.65	14.035	65.475	14.0525	0	12.185
04/08/2012 23:00	0.137446875	72.85	13.82	66.225	13.8375	0	11.65
05/08/2012 00:00	0.115453125	74.15	13.635	66.5725	13.645	0	11.7725
05/08/2012 01:00	0.101728125	75.15	13.465	67.815	13.47	0	11.59
05/08/2012 02:00	0.0898875	75.225	13.3125	72.8	13.325	0	11.5225
05/08/2012 03:00	0.083165625	75.725	13.145	72.05	13.155	0	11.415
05/08/2012 04:00	0.077596875	75.8	12.935	71.8	12.9475	0	11.1925
05/08/2012 05:00	0.073434375	76.5	12.7275	72.225	12.735	0	10.7325
05/08/2012 06:00	0.07014375	77.875	12.735	72.75	12.7325	7.73725	10.8975
05/08/2012 07:00	0.067921875	80.425	13.02	73.325	13.01	75.7375	11.6575
05/08/2012 08:00	0.065278125	82.225	13.4725	74.725	13.455	126.35	12.6925
05/08/2012 09:00	0.063	84.375	14.3175	76.875	14.2775	236.7	13.625
05/08/2012 10:00	0.06075	85.35	15.1675	76.925	15.1475	292.35	14.44
05/08/2012 11:00	0.059203125	85.525	15.74	75.425	15.72	120.875	14.3625
05/08/2012 12:00	0.05754375	85.3	16.11	75.875	16.09	173.725	14.805
05/08/2012 13:00	0.05563125	84.775	16.3825	75.675	16.3625	186.475	15.2425
05/08/2012 14:00	0.05445	84.425	16.6325	74.475	16.62	229.75	15.8875
05/08/2012 15:00	0.052678125	83.725	16.8375	75.25	16.82	216.65	16.115
05/08/2012 16:00	0.0513	82.05	16.7725	74.55	16.7925	144.675	15.73
05/08/2012 17:00	0.05011875	79.775	16.32	72.6	16.33	59.57	14.8025
05/08/2012 18:00	0.04955625	79.175	15.97	72.075	15.98	5.264	14.395
05/08/2012 19:00	0.04905	78.625	15.62	71.85	15.6425	24.155	14.085
05/08/2012 20:00	0.048459375	76.225	15.13	70.385	15.1625	0	12.8975
05/08/2012 21:00	0.047925	74.6	14.615	70.6375	14.6375	0	11.1725
05/08/2012 22:00	0.0475875	74.225	14.27	69.5525	14.29	0	10.0325
05/08/2012 23:00	0.0475875	73.725	14.0425	68.3275	14.06	0	10.86
06/08/2012 00:00	0.0475875	73.6	13.8325	68.8125	13.8475	0	11.32
06/08/2012 01:00	0.046996875	73.625	13.66	68.1525	13.6775	0	11.28
06/08/2012 02:00	0.0468	73.75	13.51	67.6425	13.515	0	11.2125
06/08/2012 03:00	0.0468	74.075	13.345	68.515	13.355	0	11.15
06/08/2012 04:00	0.0468	73.775	13.18	71.2225	13.19	0	10.9125
06/08/2012 05:00	0.0468	74.1	13.0425	73.95	13.0475	0	10.88
06/08/2012 06:00	0.0468	75.475	12.9875	73.85	12.9875	0	11.11
06/08/2012 07:00	0.0468	77	12.9975	73.925	13	1.35975	11.53
06/08/2012 08:00	0.04663125	78.425	13.065	73.5	13.0575	22.35725	11.6525
06/08/2012 09:00	0.046125	79.9	13.235	75.5	13.2175	64.5475	12.115
06/08/2012 10:00	0.04629375	81.725	13.6725	79.575	13.635	105.8725	12.38
06/08/2012 11:00	0.0468	83.25	14.275	81.875	14.2325	146.72	12.86
06/08/2012 12:00	0.0468	84.6	14.955	83.175	14.93	258.525	13.605
06/08/2012 13:00	0.046996875	83.6	15.2525	81.7	15.25	249.375	14.4125
06/08/2012 14:00	0.04775625	83.475	15.27	80.075	15.25	68.975	13.57
06/08/2012 15:00	0.048459375	83.325	15.4225	80.975	15.4175	121.1825	14.3125
06/08/2012 16:00	0.05113125	83.9	15.495	81.875	15.4825	100.175	13.955
06/08/2012 17:00	0.05585625	83.875	15.66	82.375	15.67	118.57	14.6225
06/08/2012 18:00	0.05878125	82.875	15.5425	80.175	15.55	64.995	14.795
06/08/2012 19:00	0.059625	81.25	15.3625	80.125	15.3725	16.74225	14.495
06/08/2012 20:00	0.059203125	78.675	14.9775	79.775	14.9975	0	13.54
06/08/2012 21:00	0.0583875	77.3	14.5375	78.5	14.5575	0	12.425
06/08/2012 22:00	0.056475	76.65	14.13	78.025	14.1475	0	11.525
06/08/2012 23:00	0.055434375	76.525	13.8	78.075	13.82	0	11.2125
07/08/2012 00:00	0.05405625	75.95	13.3675	77.85	13.3925	0	9.7375
07/08/2012 01:00	0.053465625	75.9	12.84	77.9	12.855	0	8.845
07/08/2012 02:00	0.0520875	76.1	12.5375	78.275	12.55	0	8.5825
07/08/2012 03:00	0.051103125	76.45	12.395	78.45	12.4025	0	9.52
07/08/2012 04:00	0.050315625	76.6	12.2975	78.75	12.3075	0	10.04
07/08/2012 05:00	0.049725	76.7	12.25	79	12.26	0	10.3175
07/08/2012 06:00	0.05011875	77.4	12.1875	79.325	12.1925	0	10.765
07/08/2012 07:00	0.054478125	80.275	12.28	80.125	12.2775	10.25675	11.02
07/08/2012 08:00	0.067865625	83.25	12.8025	82.525	12.8	57.4225	11.7
07/08/2012 09:00	0.0849375	85.25	13.545	83.825	13.5275	209.95	12.945
07/08/2012 10:00	0.0916875	87.075	14.43	85.1	14.3975	188.3525	13.575
07/08/2012 11:00	0.092925	89.75	15.9025	86	15.8825	497.475	14.86
07/08/2012 12:00	0.092925	89.875	16.4825	84.625	16.4825	301.5625	15.0225
07/08/2012 13:00	0.0898875	88.9	16.52	83.475	16.515	109.515	14.2625
07/08/2012 14:00	0.085696875	88.5	16.7325	83.075	16.73	164.4075	14.5525
07/08/2012 15:00	0.08060625	86.85	16.84	81.45	16.8525	113.4975	14.48
07/08/2012 16:00	0.07734375	85.775	16.62	80.475	16.6325	83.315	14.085
07/08/2012 17:00	0.073940625	84.9	16.3475	80.025	16.365	87.645	13.6875
07/08/2012 18:00	0.0716625	83.175	15.9975	79.05	16.0175	40.1575	12.995
07/08/2012 19:00	0.068653125	81.475	15.5475	77.875	15.57	0	12.52
07/08/2012 20:00	0.066740625	80.5	15.1325	77	15.15	0	11.9575
07/08/2012 21:00	0.064378125	79.85	14.7425	76.5	14.765	0	11.475
07/08/2012 22:00	0.061425	79.625	14.4225	76.65	14.4375	0	11.3425
07/08/2012 23:00	0.05985	79.575	14.1175	76.625	14.1375	0	11.1775
08/08/2012 00:00	0.0583875	79.5	13.8025	76.675	13.8125	0	10.815
08/08/2012 01:00	0.057121875	79.5	13.5175	76.925	13.525	0	10.4675
08/08/2012 02:00	0.05625	79.475	13.21	77.025	13.22	0	10.0025
08/08/2012 03:00	0.055828125	79.6	12.9875	76.775	12.995	0	10.165
08/08/2012 04:00	0.05484375	79.725	12.8325	77.075	12.8425	0	10.19
08/08/2012 05:00	0.054253125	79.975	12.71	76.975	12.7175	0	10.28
08/08/2012 06:00	0.053465625	80.9	12.6675	77.825	12.6725	0.21525	10.4425
08/08/2012 07:00	0.05248125	82.55	12.7225	78.95	12.715	11.59475	10.7875
08/08/2012 08:00	0.051890625	84.5	12.91	80.625	12.895	43.9625	11.1625
08/08/2012 09:00	0.0513	86.7	13.3225	82.4	13.3	117.6375	11.4625
08/08/2012 10:00	0.0505125	88.525	13.9975	83.325	13.9375	277.675	12.5925
08/08/2012 11:00	0.050315625	90.775	15.275	84.725	15.2525	331.4	13.5775
08/08/2012 12:00	0.049725	89.55	15.77	84.125	15.7225	701.95	15.3925
08/08/2012 13:00	0.04905	89.675	15.995	83.6	15.95	371.15	15.6575
08/08/2012 14:00	0.04905	89.7	16.4925	83.875	16.475	252.375	15.7475
08/08/2012 15:00	0.048459375	88.325	16.4275	82.925	16.415	156.75	15.19
08/08/2012 16:00	0.047925	86.3	16.1575	81.475	16.16	72.7975	14.9825
08/08/2012 17:00	0.0468	84.425	15.8575	79.5	15.87	59.4825	14.2125
08/08/2012 18:00	0.0468	82.325	15.405	78.7	15.4175	16.44625	12.895
08/08/2012 19:00	0.04629375	80.625	14.9575	77.65	14.975	5.50175	12.2325
08/08/2012 20:00	0.046125	79.175	14.5425	76.675	14.5575	0	11.38
08/08/2012 21:00	0.046125	78.45	14.1925	75.85	14.2075	0	11.04
08/08/2012 22:00	0.04561875	78.15	13.9325	75.8	13.94	0	10.75
08/08/2012 23:00	0.04545	78.125	13.72	76.025	13.73	0	10.6525
09/08/2012 00:00	0.04545	78.2	13.5425	75.75	13.55	0	10.6625
09/08/2012 01:00	0.04545	78.375	13.385	76.2	13.39	0	10.6375
09/08/2012 02:00	0.04545	78.45	13.245	76.825	13.25	0	10.5975
09/08/2012 03:00	0.04561875	78.55	13.115	77.125	13.1225	0	10.625
09/08/2012 04:00	0.04561875	78.725	12.995	77.25	12.9975	0	10.58
09/08/2012 05:00	0.0457875	79.025	12.8875	77.4	12.89	0	10.3975
09/08/2012 06:00	0.04561875	79.175	12.845	79.375	12.8325	3.4345	10.5375
09/08/2012 07:00	0.04545	80.775	12.905	82.15	12.885	30.2875	10.805
09/08/2012 08:00	0.04545	83.7	13.215	84.4	13.1725	94.1725	11.4825
09/08/2012 09:00	0.04545	85.875	13.74	86.125	13.71	181.1	12.67
09/08/2012 10:00	0.04545	87.25	14.34	86.95	14.28	185.25	13.7675
09/08/2012 11:00	0.04539375	89.875	15.44	88.775	15.3325	312.75	14.2875
09/08/2012 12:00	0.046125	91.275	17.12	89.65	17.085	432.975	15.6575
09/08/2012 13:00	0.04545	90.025	18.28	89.275	18.2825	439.7	16.4375
09/08/2012 14:00	0.044521875	88	18.5175	87.775	18.455	436.6	17.18
09/08/2012 15:00	0.0433125	86.225	18.67	86.7	18.635	400.1	17.745
09/08/2012 16:00	0.04190625	84.3	18.5775	86.325	18.5525	200.3	17.5675
09/08/2012 17:00	0.0410625	82.175	18.1775	85.425	18.1825	149.4	17.26
09/08/2012 18:00	0.04021875	80.35	17.6075	84.175	17.6	107.125	16.25
09/08/2012 19:00	0.03931875	78.25	16.9275	82.575	16.9175	25.26225	14.63
09/08/2012 20:00	0.038840625	76.125	16.2525	80.875	16.2475	0	12.77
09/08/2012 21:00	0.03825	74.975	15.625	80.075	15.615	0	12.025
09/08/2012 22:00	0.03853125	75.125	15.0875	79.95	15.075	0	11.5425
09/08/2012 23:00	0.03898125	75.475	14.6275	80.1	14.6275	0	10.6775
10/08/2012 00:00	0.0394875	75.525	14.235	80.25	14.23	0	10.43
10/08/2012 01:00	0.0394875	73.975	13.93	80.45	13.9225	0	10.17
10/08/2012 02:00	0.0394875	74.6	13.7075	80.675	13.705	0	10.055
10/08/2012 03:00	0.0394875	73.95	13.5425	80.9	13.54	0	10.45
10/08/2012 04:00	0.039909375	74.725	13.395	81.075	13.39	0	10.5225
10/08/2012 05:00	0.04005	76.825	13.2725	81.45	13.2625	0	10.3675
10/08/2012 06:00	0.04005	78.575	13.2425	82.7	13.2225	6.5535	10.5175
10/08/2012 07:00	0.04005	81.025	13.3975	84.675	13.3575	61.605	11.855
10/08/2012 08:00	0.039909375	82.925	13.95	86.875	13.865	202.475	13.1425
10/08/2012 09:00	0.039628125	85.025	14.785	87.7	14.71	315.275	14.5775
10/08/2012 10:00	0.039628125	86.125	15.9525	88.675	15.8125	372.8	15.6975
10/08/2012 11:00	0.0394875	88.4	17.3675	89.4	17.2075	518.525	17.1325
10/08/2012 12:00	0.038559375	89.025	18.89	89.45	18.74	527.525	18.14
10/08/2012 13:00	0.037828125	87.275	19.795	87.8	19.77	647.775	19.465
10/08/2012 14:00	0.03718125	84.6	20.53	86.475	20.35	665.5	20.3
10/08/2012 15:00	0.036590625	83.325	20.7875	85.2	20.7075	484.575	20.665
10/08/2012 16:00	0.036028125	80.35	20.84	83.675	20.8225	322.1	20.235
10/08/2012 17:00	0.034903125	77.775	20.295	81.525	20.3525	113.525	18.8525
10/08/2012 18:00	0.03448125	76.25	19.5825	80.275	19.575	77.205	17.77
10/08/2012 19:00	0.033778125	73.9	18.62	78.575	18.625	5.852	16.62
10/08/2012 20:00	0.033496875	72.275	17.805	77.225	17.8	0	15.5675
10/08/2012 21:00	0.0336375	71.05	17.13	76.75	17.1125	0	14.7475
10/08/2012 22:00	0.0336375	70.8	16.47	76.725	16.4675	0	14.0875
10/08/2012 23:00	0.0336375	70.775	15.79	76.975	15.7925	0	13.0275
11/08/2012 00:00	0.0336375	71.025	15.26	77.575	15.24	0	13.1175
11/08/2012 01:00	0.0336375	71.6	14.7325	78.025	14.73	0	13.1125
11/08/2012 02:00	0.034059375	71.95	14.1575	78.35	14.1775	0	11.24
11/08/2012 03:00	0.034340625	73.025	13.76	78.85	13.72	0	10.405
11/08/2012 04:00	0.03504375	73.625	13.4275	79.425	13.405	0	10.6375
11/08/2012 05:00	0.035325	74.3	13.1725	79.95	13.1875	0	9.275
11/08/2012 06:00	0.035325	76.2	13.1625	81.55	13.11	0	8.692
11/08/2012 07:00	0.0358875	78.975	13.365	83.925	13.31	64.56375	12.21
11/08/2012 08:00	0.0358875	81.5	14.0525	85.8	13.98	86.845	12.54
11/08/2012 09:00	0.0358875	83.4	15.065	87.05	14.955	263.2275	13.4175
11/08/2012 10:00	0.0358875	84.325	16.0475	87.925	15.9425	444.2	14.885
11/08/2012 11:00	0.0358875	85.35	17.115	88.3	16.91	415.85	14.9925
11/08/2012 12:00	0.035184375	85.45	18.2175	88.1	18.0575	396.675	15.27
11/08/2012 13:00	0.034903125	82.675	18.9225	86.725	18.8975	290.8	15.1075
11/08/2012 14:00	0.03448125	82	19.69	85.725	19.5425	232.5	14.8125
11/08/2012 15:00	0.0336375	80.975	19.9125	84.15	19.8375	279.475	14.945
11/08/2012 16:00	0.033075	77.525	19.6975	81.8	19.7125	382.425	15.7275
11/08/2012 17:00	0.0325125	74.225	19.1025	79.725	19.22	247.875	15.31
11/08/2012 18:00	0.0325125	71.35	18.195	78.1	18.3425	130.31	14.7975
11/08/2012 19:00	0.0322875	69.6125	17.205	77.55	17.2575	50.2375	14.0375
11/08/2012 20:00	0.03121875	69.085	16.25	76.8	16.245	0	12.8175
11/08/2012 21:00	0.0304875	68.6525	15.5425	76.425	15.515	0	12.4825
11/08/2012 22:00	0.0307125	68.3275	15.0025	76.625	14.9775	0	12.125
11/08/2012 23:00	0.0306	68.9925	14.6375	77.05	14.6275	0	12.1825
12/08/2012 00:00	0.0309375	69.8025	14.335	77.45	14.3225	0	13.1475
12/08/2012 01:00	0.0309375	70.425	14.045	77.8	14.0325	0	12.9875
12/08/2012 02:00	0.031359375	70.9	13.7925	78.15	13.78	0	12.935
12/08/2012 03:00	0.031640625	71.3	13.59	78.475	13.5725	0	12.765
12/08/2012 04:00	0.0320625	71.65	13.4025	78.825	13.3975	0	12.475
12/08/2012 05:00	0.0320625	72.15	13.2675	79.175	13.26	0	12.4
12/08/2012 06:00	0.032175	72.675	13.1725	79.8	13.1625	0	12.4925
12/08/2012 07:00	0.03279375	73.675	13.1425	80.7	13.125	44.6125	12.895
12/08/2012 08:00	0.0325125	74.95	13.1725	81.85	13.15	80.975	13.22
12/08/2012 09:00	0.0325125	77.75	13.72	84.45	13.535	107.445	13.4875
12/08/2012 10:00	0.0325125	82.3	14.94	87.675	14.6225	210.575	14.53
12/08/2012 11:00	0.0325125	84.325	16.1675	88.725	16.0825	175.55	14.885
12/08/2012 12:00	0.0324	84.025	17.2775	88.475	17.1925	212.1	15.2275
12/08/2012 13:00	0.0320625	82.025	17.4125	86.975	17.4225	147.135	15.24
12/08/2012 14:00	0.03121875	79	17.1825	85.125	17.1825	37.2525	14.8025
12/08/2012 15:00	0.0309375	78.625	16.9025	84.775	16.8175	66.99	15.375
12/08/2012 16:00	0.030459375	77.875	16.6525	84.175	16.62	77.5125	15.555
12/08/2012 17:00	0.029925	76.425	16.4025	82.875	16.405	93.7425	15.6575
12/08/2012 18:00	0.029475	74.725	16.1375	81.475	16.1475	83.6575	15.7275
12/08/2012 19:00	0.029475	73.075	15.6775	80	15.7025	26.91025	15.325
12/08/2012 20:00	0.029475	71.275	15.185	78.85	15.2025	0	14.6125
12/08/2012 21:00	0.029475	70.115	14.7625	78.15	14.7575	0	14.5625
12/08/2012 22:00	0.029475	69.5575	14.3575	77.85	14.37	0	14.4225
12/08/2012 23:00	0.029475	69.53	13.9975	77.9	14.0225	0	14.14
13/08/2012 00:00	0.029475	69.0175	13.7475	78.175	13.73	0	14.1625
13/08/2012 01:00	0.0295875	70.26	13.55	78.45	13.5275	0	14.4
13/08/2012 02:00	0.029925	70.3675	13.45	78.75	13.435	0	14.4325
13/08/2012 03:00	0.029925	71.275	13.41	78.85	13.4	0	14.46
13/08/2012 04:00	0.030346875	71.225	13.39	79.025	13.3725	0	14.435
13/08/2012 05:00	0.0304875	71.075	13.3825	79.175	13.365	0	14.2625
13/08/2012 06:00	0.0304875	71.575	13.4275	79.725	13.4025	7.71675	14.4975
13/08/2012 07:00	0.0304875	73.025	13.5475	80.85	13.51	31.36	14.87
13/08/2012 08:00	0.0304875	75.125	13.7975	82.4	13.74	64.62	15.185
13/08/2012 09:00	0.0304875	77.55	14.1625	84.125	14.1025	167.35	15.86
13/08/2012 10:00	0.0304875	78.475	14.4775	84.65	14.455	130.545	15.965
13/08/2012 11:00	0.0304875	79.475	14.9	85.35	14.8275	63.9025	15.415
13/08/2012 12:00	0.0304875	81.15	15.405	86.45	15.3025	380.625	17.145
13/08/2012 13:00	0.0304875	82.4	16.0475	87.125	15.9525	167.95	16.46
13/08/2012 14:00	0.0304875	83.075	16.6675	87.35	16.5475	179.9	15.8275
13/08/2012 15:00	0.0304875	81.625	16.845	86.275	16.8475	323.95	16.765
13/08/2012 16:00	0.0304875	78.25	16.875	83.875	16.895	91.19	15.29
13/08/2012 17:00	0.0304875	74.5	16.41	81.625	16.415	65.51	15.34
13/08/2012 18:00	0.03020625	72.5	15.9375	80.025	15.935	14.23	15.2925
13/08/2012 19:00	0.029925	72.225	15.5275	79.1	15.5275	0	15.38
13/08/2012 20:00	0.0306	71.4	15.205	78.725	15.1975	0	15.025
13/08/2012 21:00	0.0322875	72.975	14.875	80.025	14.87	0	15.0525
13/08/2012 22:00	0.033778125	74.5	14.5925	81.125	14.585	0	15.2025
13/08/2012 23:00	0.03825	75.75	14.5125	81.85	14.525	0	15.1
14/08/2012 00:00	0.043340625	76	14.565	81.95	14.5775	0	14.7525
14/08/2012 01:00	0.0457875	75.875	14.535	81.525	14.545	0	14.7325
14/08/2012 02:00	0.046125	75.775	14.4675	81.525	14.4725	0	14.605
14/08/2012 03:00	0.04629375	75.7	14.395	81.6	14.4	0	14.4025
14/08/2012 04:00	0.047559375	75.775	14.355	81.425	14.365	0	14.3025
14/08/2012 05:00	0.049021875	75.8	14.32	81.05	14.3275	0	14.3425
14/08/2012 06:00	0.049725	76.25	14.34	81.7	14.3425	0	14.235
14/08/2012 07:00	0.049725	77.65	14.45	82.625	14.455	7.444	14.31
14/08/2012 08:00	0.04921875	78.225	14.6375	83.35	14.6175	34.442	14.6275
14/08/2012 09:00	0.048459375	80.175	15.1375	84.85	15.12	97.495	15.1625
14/08/2012 10:00	0.0473625	81	15.61	85.275	15.5925	153.35	16.38
14/08/2012 11:00	0.044128125	81.125	16.0475	85.4	16	211.3	17.7975
14/08/2012 12:00	0.038728125	82.025	16.8325	86.725	16.7875	337.975	18.65
14/08/2012 13:00	0.03898125	82.6	17.69	87.275	17.635	321	19.0825
14/08/2012 14:00	0.037209375	81.5	18.095	86.5	18.13	315.1	19.0775
14/08/2012 15:00	0.035746875	78.95	17.6875	84.5	17.7275	167.6675	17.755
14/08/2012 16:00	0.034340625	79.825	17.1075	82.775	17.0625	25.8675	14.275
14/08/2012 17:00	0.034621875	79.925	17.145	83.025	17.1625	160.9475	15.0825
14/08/2012 18:00	0.0363375	78.65	16.975	82.775	16.99	134.3	16.295
14/08/2012 19:00	0.040921875	77.25	16.345	81.55	16.38	0	16.045
14/08/2012 20:00	0.042496875	76.125	15.72	80.775	15.7625	0	14.2875
14/08/2012 21:00	0.0426375	75.275	15.025	79.575	15.065	0	12.44
14/08/2012 22:00	0.0417375	74.6	14.3375	79.325	14.3725	0	11.45
14/08/2012 23:00	0.040246875	70.57	13.8375	78.7	13.855	0	10.475
15/08/2012 00:00	0.03915	69.3	13.53	79.1	13.5475	0	10.445
15/08/2012 01:00	0.037828125	69.935	13.1975	79.3	13.2175	0	9.1725
15/08/2012 02:00	0.03718125	71.3525	12.895	79.45	12.905	0	7.787
15/08/2012 03:00	0.036871875	70.2275	12.795	79.425	12.815	0	7.031
15/08/2012 04:00	0.03645	69.4175	12.7275	79.55	12.7375	0	6.70675
15/08/2012 05:00	0.03616875	66.6975	12.6525	79.5	12.6575	0	7.476
15/08/2012 06:00	0.0358875	73.575	12.675	80.05	12.68	5.772	8.8825
15/08/2012 07:00	0.035325	74.925	12.805	80.725	12.7975	33.485	9.9875
15/08/2012 08:00	0.034903125	77.825	13.16	81.95	13.11	109.7275	12.1825
15/08/2012 09:00	0.0347625	79.55	13.925	84.625	13.885	84.1925	13.7
15/08/2012 10:00	0.0347625	85.275	14.69	85.125	14.6975	101.0575	13.9175
15/08/2012 11:00	0.0347625	85.975	15.01	84.9	15	100.45	14.1
15/08/2012 12:00	0.0347625	84.975	15.145	84.2	15.14	122.96	14.885
15/08/2012 13:00	0.034340625	85.5	15.48	84.2	15.4475	156.9	16.62
15/08/2012 14:00	0.0342	84.35	15.6725	82.925	15.6925	206.575	17.3825
15/08/2012 15:00	0.0342	83.275	15.5825	81.825	15.575	59.6425	16.255
15/08/2012 16:00	0.0336375	82.025	15.3725	80.575	15.385	57.325	15.7975
15/08/2012 17:00	0.033215625	80.675	15.2125	79.925	15.2225	35.1275	15.5275
15/08/2012 18:00	0.033075	79.775	14.995	78	15.01	18.18	15.6075
15/08/2012 19:00	0.032934375	78.575	14.7725	80.45	14.7875	5.74625	15.235
15/08/2012 20:00	0.0325125	77.45	14.56	80.525	14.57	0	14.9675
15/08/2012 21:00	0.033215625	75.8	14.365	79.25	14.3725	0	14.7725
15/08/2012 22:00	0.0401625	73.625	14.245	76.425	14.26	0	14.99
15/08/2012 23:00	0.080803125	71.125	14.345	76	14.355	0	14.81
16/08/2012 00:00	0.12886875	71.425	14.3	75.7	14.305	0	14.975
16/08/2012 01:00	0.151959375	72.95	14.235	75.7	14.2475	0	14.6325
16/08/2012 02:00	0.160425	72.075	14.0275	75.475	14.0425	0	13.875
16/08/2012 03:00	0.15946875	71.975	13.7525	75.5	13.7625	0	12.66
16/08/2012 04:00	0.1413	72.775	13.3625	75.775	13.375	0	12.3575
16/08/2012 05:00	0.11773125	73.825	12.8425	76.275	12.8525	0	11.275
16/08/2012 06:00	0.09939375	75.825	12.485	77.3	12.4825	0	10.515
16/08/2012 07:00	0.087215625	77.85	12.6525	79.325	12.6375	24.7225	12.805
16/08/2012 08:00	0.0795375	80.375	13.2825	81.375	13.2575	84.015	13.78
16/08/2012 09:00	0.07318125	81.95	14.0425	82.575	14.02	139.125	14.1225
16/08/2012 10:00	0.068428125	84	14.49	82.975	14.49	135.05	14.6625
16/08/2012 11:00	0.06485625	83.775	14.72	82.925	14.72	186.34	14.9575
16/08/2012 12:00	0.06165	84.675	15.6275	83.775	15.565	240.45	15.7275
16/08/2012 13:00	0.0581625	86.45	17.1	84.225	17.0725	453.625	17.47
16/08/2012 14:00	0.055434375	86.725	18.2725	84.2	18.25	392.275	18.075
16/08/2012 15:00	0.05248125	85.325	18.8175	83	18.81	354.2	18.4425
16/08/2012 16:00	0.0493875	82.775	18.525	80.7	18.555	141.1825	17.7825
16/08/2012 17:00	0.046659375	81.225	17.8925	78.875	17.91	88.1125	17.0475
16/08/2012 18:00	0.044353125	79.675	17.285	77.7	17.305	146.67	17.7075
16/08/2012 19:00	0.042496875	77.525	16.575	75.975	16.595	13.21375	16.3875
16/08/2012 20:00	0.0417375	75.7	15.81	73.85	15.83	0	14.5375
16/08/2012 21:00	0.0410625	76.275	15.175	78.15	15.1925	0	12.18
16/08/2012 22:00	0.04021875	76.55	14.585	78.5	14.605	0	13.6575
16/08/2012 23:00	0.04005	76.725	14.105	78.65	14.1225	0	11.92
17/08/2012 00:00	0.039628125	76.875	13.7425	78.975	13.7425	0	12.755
17/08/2012 01:00	0.0394875	77.25	13.5825	79.275	13.5825	0	13.2625
17/08/2012 02:00	0.0394875	77.525	13.4975	79.575	13.505	0	12.435
17/08/2012 03:00	0.0394875	77.775	13.3975	79.65	13.4025	0	12.035
17/08/2012 04:00	0.0394875	77.975	13.305	79.75	13.3075	0	12.0025
17/08/2012 05:00	0.0394875	78.175	13.2175	79.8	13.22	0	12.4175
17/08/2012 06:00	0.0394875	78.65	13.1575	80.125	13.1575	0	12.165
17/08/2012 07:00	0.0394875	79.55	13.175	80.7	13.1725	0	12.9575
17/08/2012 08:00	0.039909375	80.175	13.245	81.225	13.2425	0	13.595
17/08/2012 09:00	0.04005	80.95	13.345	81.775	13.34	3.85875	14.05
17/08/2012 10:00	0.04005	82.7	13.5675	82.825	13.5425	28.2435	14.4475
17/08/2012 11:00	0.0403875	84.525	14.0375	84.2	14.0125	168.025	15.305
17/08/2012 12:00	0.04123125	85.9	14.6125	85.3	14.595	288.95	16.0375
17/08/2012 13:00	0.04235625	85.8	14.965	85.075	14.9475	255.05	16.4925
17/08/2012 14:00	0.042975	86.975	15.43	85.475	15.405	115.9	16.375
17/08/2012 15:00	0.04348125	88.525	16.45	86.25	16.375	114.8	16.6525
17/08/2012 16:00	0.0439875	87.175	17.12	85.15	17.13	139.275	16.795
17/08/2012 17:00	0.04348125	84.9	16.9025	82.125	16.885	84.7375	17.1675
17/08/2012 18:00	0.04280625	83.7	16.85	80.175	16.8525	67.5725	17.6625
17/08/2012 19:00	0.04235625	81.675	16.52	79.225	16.5325	27.268	17.605
17/08/2012 20:00	0.04156875	79.125	15.9275	77.675	15.945	0	17.0475
17/08/2012 21:00	0.0410625	77.7	15.355	76.6	15.3725	0	16.0625
17/08/2012 22:00	0.040725	77.175	14.87	76.125	14.8875	0	16.2875
17/08/2012 23:00	0.04005	77.125	14.5175	76.075	14.5275	0	16.1925
18/08/2012 00:00	0.04005	77.25	14.335	76.1	14.34	0	16.17
18/08/2012 01:00	0.04005	77.275	14.2175	76.2	14.2325	0	15.555
18/08/2012 02:00	0.039628125	77.25	14.075	75.975	14.0825	0	15.94
18/08/2012 03:00	0.0394875	77.425	13.9825	76.4	13.99	0	15.735
18/08/2012 04:00	0.0394875	77.45	13.8375	76.4	13.855	0	15.2575
18/08/2012 05:00	0.0394875	77.725	13.6	76.425	13.595	0	15.75
18/08/2012 06:00	0.0388125	79.325	13.56	77.2	13.5325	7.9945	15.875
18/08/2012 07:00	0.03898125	81.875	13.8975	78.55	13.86	52.78	16.0875
18/08/2012 08:00	0.03931875	84.075	14.6125	80.25	14.5675	144.275	17.2425
18/08/2012 09:00	0.038671875	85.225	15.4175	81.4	15.3775	122.2	17.7125
18/08/2012 10:00	0.038671875	86.425	16.275	82.025	16.1725	230.7	18.7875
18/08/2012 11:00	0.038390625	88.275	17.78	82.9	17.675	477.175	20.4325
18/08/2012 12:00	0.03825	89	19.4425	82.825	19.3225	547.25	21.2625
18/08/2012 13:00	0.037659375	88.075	20.5625	81	20.465	515.2	21.9525
18/08/2012 14:00	0.03673125	86.05	20.8975	78.825	20.9225	472.675	22.1075
18/08/2012 15:00	0.035184375	84.625	20.8475	77.1	20.7625	324.15	21.0425
18/08/2012 16:00	0.03391875	82.35	20.38	75.75	20.375	329.025	20.335
18/08/2012 17:00	0.032934375	78.975	19.7	73.8	19.7875	226.225	19.69
18/08/2012 18:00	0.0325125	76.55	18.7925	72.4	18.8475	72.795	18.3225
18/08/2012 19:00	0.03178125	75.05	17.6575	71.5	17.67	0	16.54
18/08/2012 20:00	0.0309375	73.75	16.5425	71.15	16.57	0	13.8575
18/08/2012 21:00	0.0309375	73.4	15.545	71.175	15.57	0	10.985
18/08/2012 22:00	0.0304875	73.7	14.655	71.525	14.66	0	8.585
18/08/2012 23:00	0.0304875	74.3	13.915	72.175	13.9125	0	7.75775
19/08/2012 00:00	0.0304875	74.85	13.37	73.325	13.3625	0	8.7575
19/08/2012 01:00	0.0307125	75.3	12.925	74.15	12.9275	0	9.2775
19/08/2012 02:00	0.0307125	75.625	12.5475	74.6	12.5625	0	8.43375
19/08/2012 03:00	0.030825	75.75	12.175	74.8	12.1925	0	7.42375
19/08/2012 04:00	0.0304875	75.9	11.7925	74.95	11.8175	0	6.832
19/08/2012 05:00	0.0304875	76.375	11.4275	75.35	11.4475	0	5.8525
19/08/2012 06:00	0.0304875	77.6	11.18	76.15	11.1825	0	5.621
19/08/2012 07:00	0.0304875	79.6	11.2475	77.575	11.2225	69.155	9.55825
19/08/2012 08:00	0.030825	82.35	11.835	79.475	11.765	192.475	13.7425
19/08/2012 09:00	0.0309375	84.65	12.9075	81.1	12.7925	315.275	16.45
19/08/2012 10:00	0.0309375	85.675	13.9525	81.55	13.8925	395.25	19.3175
19/08/2012 11:00	0.0309375	88.3	15.2925	82.5	15.0825	491.25	20.015
19/08/2012 12:00	0.0309375	89.2	16.6325	82.9	16.515	515.3	20.445
19/08/2012 13:00	0.0309375	88.95	17.8375	81.425	17.73	473.675	20.3075
19/08/2012 14:00	0.031078125	86.35	18.295	79.4	18.38	221.075	19.5175
19/08/2012 15:00	0.030825	84.25	18.095	77.8	18.1	125.35	18.5525
19/08/2012 16:00	0.0304875	81.25	17.55	75.775	17.5725	61.31	17.8375
19/08/2012 17:00	0.029925	80.175	16.995	75.125	16.975	0	16.1875
19/08/2012 18:00	0.029925	78.875	16.45	74.85	16.4675	0	15.55
19/08/2012 19:00	0.03020625	77.9	15.94	74.525	15.9425	0	13.8275
19/08/2012 20:00	0.030825	77.25	15.4075	74.5	15.4025	0	13.0475
19/08/2012 21:00	0.0309375	77.1	14.88	74.4	14.88	0	12.4775
19/08/2012 22:00	0.03121875	77.1	14.3375	74.475	14.3525	0	11.3775
19/08/2012 23:00	0.0320625	77.275	13.8425	74.775	13.8375	0	9.62
20/08/2012 00:00	0.0320625	77.575	13.455	75.2	13.455	0	10.4725
20/08/2012 01:00	0.0320625	77.525	13.09	75.475	13.11	0	9.5425
20/08/2012 02:00	0.0320625	77.5	12.685	75.475	12.715	0	7.1535
20/08/2012 03:00	0.0320625	77.525	12.1925	75.45	12.2175	0	6.2455
20/08/2012 04:00	0.0320625	77.675	11.765	75.725	11.775	0	5.4155
20/08/2012 05:00	0.0320625	78.125	11.43	76.2	11.44	0	5.88925
20/08/2012 06:00	0.0320625	79.925	11.3575	77.125	11.335	0	6.48475
20/08/2012 07:00	0.0320625	82	11.5275	78.55	11.505	33.45	9.0935
20/08/2012 08:00	0.0320625	84.175	12	80.2	11.95	110.65	11.2375
20/08/2012 09:00	0.0320625	85.875	12.7725	81.4	12.685	200.55	13.99
20/08/2012 10:00	0.0320625	88.4	14.06	82.575	13.8975	363.325	16.895
20/08/2012 11:00	0.032175	88.1	15.05	82.5	15.0625	208.85	16.9525
20/08/2012 12:00	0.0320625	87.475	15.5	81.35	15.4625	249.975	17.5325
20/08/2012 13:00	0.0320625	87.775	15.85	81.125	15.755	540.2	19.6175
20/08/2012 14:00	0.0320625	88.225	16.4075	81.05	16.27	350.3	19.5825
20/08/2012 15:00	0.0320625	88.15	17.1325	78.775	17.0325	399.975	19.9525
20/08/2012 16:00	0.031921875	86.375	17.54	78.075	17.53	174.625	18.9575
20/08/2012 17:00	0.031078125	84.025	17.5575	75.775	17.6025	66.29	17.36
20/08/2012 18:00	0.0304875	81.35	17.105	76.525	17.125	44.135	17.03
20/08/2012 19:00	0.0298125	79.2	16.4925	75.425	16.485	13.24775	16.64
20/08/2012 20:00	0.029475	76.9	15.86	73.9	15.875	0	15.14
20/08/2012 21:00	0.029475	75.475	15.1675	68.6475	15.2125	0	12.5525
20/08/2012 22:00	0.029475	75	14.435	71.525	14.46	0	9.81
20/08/2012 23:00	0.029475	75.375	13.765	72.7	13.76	0	9.11
21/08/2012 00:00	0.029475	75.775	13.1825	73.825	13.19	0	9.245
21/08/2012 01:00	0.029475	75.975	12.67	74.475	12.6825	0	8.33425
21/08/2012 02:00	0.029475	76.1	12.1675	74.55	12.1875	0	7.63525
21/08/2012 03:00	0.029475	76.35	11.695	74.875	11.7075	0	6.75025
21/08/2012 04:00	0.029475	76.575	11.265	75.175	11.2825	0	6.98425
21/08/2012 05:00	0.029475	76.9	10.91	75.575	10.9325	0	5.73675
21/08/2012 06:00	0.029475	78.2	10.7125	76.45	10.7025	0	6.62425
21/08/2012 07:00	0.029475	80.6	10.8175	78.125	10.765	53.13	9.34
21/08/2012 08:00	0.029475	81.975	11.075	79.475	11.0725	20.47	10.9825
21/08/2012 09:00	0.029475	83.325	11.4775	80.6	11.465	33.8375	11.3375
21/08/2012 10:00	0.0297	85.75	12.1025	81.7	12.02	80.1475	12.2875
21/08/2012 11:00	0.029925	88.3	13.2925	83.2	13.1575	297.225	14.6375
21/08/2012 12:00	0.0304875	88.5	14.6075	83.45	14.605	356.75	17.23
21/08/2012 13:00	0.0309375	86.475	15.0725	82.525	15.115	412.525	17.9175
21/08/2012 14:00	0.032428125	85.6	15.0825	81.15	15.005	32.225	12.85
21/08/2012 15:00	0.03549375	88.625	15.9675	79.45	15.9625	232.7	14.74
21/08/2012 16:00	0.047559375	87.55	15.955	77.15	15.9575	245.7	16.6625
21/08/2012 17:00	0.0567	84.8	15.5175	76.425	15.5325	63.2275	15.4325
21/08/2012 18:00	0.0567	82.975	15.055	74.35	15.0725	0	13.5975
21/08/2012 19:00	0.055434375	80.625	14.485	74.85	14.495	0	12.2925
21/08/2012 20:00	0.058640625	79.025	14.14	72.65	14.1625	0	11.955
21/08/2012 21:00	0.08206875	78.2	13.8475	71.825	13.85	0	11.575
21/08/2012 22:00	0.1040625	78.1	13.3325	74	13.3325	0	10.3125
21/08/2012 23:00	0.109575	78.125	12.8025	77.025	12.81	0	8.82
22/08/2012 00:00	0.1092375	78.45	12.2825	77.7	12.2925	0	7.8475
22/08/2012 01:00	0.103078125	78.85	11.99	78.225	12.0025	0	8.408
22/08/2012 02:00	0.089296875	78.975	11.6675	78.5	11.6775	0	7.77225
22/08/2012 03:00	0.078975	79.175	11.425	78.825	11.43	0	9.241
22/08/2012 04:00	0.07115625	79.3	11.245	79.025	11.255	0	10.0925
22/08/2012 05:00	0.0660375	79.6	11.165	79.25	11.1825	0	11.0025
22/08/2012 06:00	0.06165	80.7	11.1475	79.775	11.1525	0	11.195
22/08/2012 07:00	0.05900625	82.5	11.43	81.025	11.4275	71.3775	12.005
22/08/2012 08:00	0.056475	84.35	11.9325	82.325	11.9	165.0825	13.205
22/08/2012 09:00	0.054646875	86.675	13.0975	84.05	13.0475	266.725	14.295
22/08/2012 10:00	0.052875	87.875	14.16	84.675	14.115	274.825	14.7175
22/08/2012 11:00	0.051103125	87.8	14.7125	84.425	14.7	342.1	15.395
22/08/2012 12:00	0.049753125	88.2	15.1325	84.375	15.08	308.375	15.2875
22/08/2012 13:00	0.04753125	88.625	15.9075	84.475	15.855	432.275	16.4775
22/08/2012 14:00	0.0457875	87.925	16.3925	83.65	16.36	404.525	16.7475
22/08/2012 15:00	0.0439875	86.675	16.745	82.4	16.725	226.725	16.3675
22/08/2012 16:00	0.042328125	84.625	16.685	80.525	16.7025	197.475	16.2775
22/08/2012 17:00	0.04089375	83.1	16.135	78.45	16.1325	74.635	14.5475
22/08/2012 18:00	0.039628125	81.375	15.5375	76.575	15.565	59.6875	14.3975
22/08/2012 19:00	0.038840625	79.5	14.885	76.025	14.91	0	13.6175
22/08/2012 20:00	0.038109375	77.75	14.1975	74.25	14.21	0	12.8
22/08/2012 21:00	0.0376875	76.8	13.645	73.275	13.665	0	12.1475
22/08/2012 22:00	0.0376875	76.5	13.185	73	13.205	0	11.51
22/08/2012 23:00	0.03735	76.275	12.7525	74.025	12.7775	0	11.6075
23/08/2012 00:00	0.0370125	76.25	12.3325	74.8	12.36	0	11.65
23/08/2012 01:00	0.0370125	76.425	11.985	74.375	12.0125	0	11.78
23/08/2012 02:00	0.0370125	76.6	11.71	75.25	11.725	0	9.725
23/08/2012 03:00	0.0370125	76.8	11.49	75.55	11.52	0	11.1775
23/08/2012 04:00	0.0370125	76.8	11.19	75.05	11.2275	0	8.96375
23/08/2012 05:00	0.03673125	77.15	10.9225	74.875	10.9375	0	7.63875
23/08/2012 06:00	0.03645	78.975	10.93	76.225	10.92	0	9.02
23/08/2012 07:00	0.03645	80.8	11.205	78.05	11.2	36.2775	11.6175
23/08/2012 08:00	0.03645	82.225	11.5675	79.225	11.5575	50.015	12.4975
23/08/2012 09:00	0.03645	84.4	12.2925	80.125	12.195	224.1925	13.74
23/08/2012 10:00	0.03645	86.425	13.5375	82.725	13.4175	396.15	15.425
23/08/2012 11:00	0.03645	87.025	14.5025	83.375	14.5075	434.375	16.21
23/08/2012 12:00	0.03616875	86.675	14.88	82.1	14.8525	427.7	16.42
23/08/2012 13:00	0.03560625	86.45	15.1225	82.125	15.04	197.55	15.7275
23/08/2012 14:00	0.0347625	86.6	15.5025	82.25	15.4775	223.9	15.9925
23/08/2012 15:00	0.034059375	86.375	16.1225	81.675	16.025	176.4	15.87
23/08/2012 16:00	0.033215625	85.225	16.2775	80.3	16.2775	185.525	16.05
23/08/2012 17:00	0.03279375	83.5	16.1475	76.775	16.17	153.725	16.1725
23/08/2012 18:00	0.0325125	80.75	15.7375	75.55	15.77	71.7575	15.275
23/08/2012 19:00	0.0324	78.125	15.14	75.5	15.155	0	13.4025
23/08/2012 20:00	0.0320625	75.925	14.5	74.7	14.52	0	11.7075
23/08/2012 21:00	0.0320625	74.9	13.96	73.75	13.9675	0	10.3475
23/08/2012 22:00	0.0320625	74.625	13.47	73.475	13.47	0	10.5075
23/08/2012 23:00	0.0320625	74.775	13.05	73.95	13.05	0	10.4025
24/08/2012 00:00	0.032175	74.85	12.6975	74.225	12.7	0	9.4675
24/08/2012 01:00	0.0322875	74.9	12.41	74.35	12.4125	0	9.065
24/08/2012 02:00	0.0325125	75.3	12.1925	74.4	12.1975	0	9.0625
24/08/2012 03:00	0.0325125	75.825	12.02	75.05	12.03	0	9.2725
24/08/2012 04:00	0.0325125	76.225	11.865	75.35	11.8725	0	8.85
24/08/2012 05:00	0.0325125	76.575	11.7175	75.425	11.73	0	8.8025
24/08/2012 06:00	0.0325125	78.05	11.655	76.325	11.645	0	8.6475
24/08/2012 07:00	0.03279375	80.4	11.7975	77.95	11.7825	33.4175	9.7275
24/08/2012 08:00	0.033496875	82.6	12.2075	79.575	12.1725	61.0925	10.68
24/08/2012 09:00	0.0342	84.1	12.7425	80.2	12.72	99.8925	12.32
24/08/2012 10:00	0.0347625	85.275	13.345	81.15	13.3025	86.75	13.0825
24/08/2012 11:00	0.0347625	85.75	13.88	81.775	13.8575	99.7675	13.815
24/08/2012 12:00	0.0347625	86.05	14.295	83.125	14.265	150.6	14.2925
24/08/2012 13:00	0.0347625	85.7	14.56	82.9	14.55	193.025	15.0175
24/08/2012 14:00	0.0347625	86.225	14.8475	83.4	14.795	151.625	14.6525
24/08/2012 15:00	0.0347625	86.35	15.1625	83.475	15.14	214.55	15.17
24/08/2012 16:00	0.0347625	85.775	15.355	82.45	15.3425	157.225	14.9175
24/08/2012 17:00	0.0347625	84.475	15.28	81.225	15.2825	111.15	14.85
24/08/2012 18:00	0.034621875	82.325	15.0125	80.05	15.0325	46.975	14.6525
24/08/2012 19:00	0.03391875	79.225	14.565	77.975	14.59	0	12.99
24/08/2012 20:00	0.03335625	77.25	14.05	74.55	14.065	0	11.32
24/08/2012 21:00	0.033075	76.375	13.6025	73.925	13.605	0	10.76
24/08/2012 22:00	0.0325125	75.975	13.24	74.475	13.2475	0	10.74
24/08/2012 23:00	0.0325125	75.65	12.8375	75.35	12.86	0	10.1225
25/08/2012 00:00	0.0325125	75.325	12.34	75.225	12.3625	0	9.475
25/08/2012 01:00	0.0325125	75.3	11.74	75.025	11.765	0	6.6545
25/08/2012 02:00	0.0325125	75.225	11.18	75.1	11.2025	0	5.1735
25/08/2012 03:00	0.0325125	75.4	10.75	75.35	10.77	0	4.13025
25/08/2012 04:00	0.0325125	75.425	10.3475	75.525	10.38	0	5.4785
25/08/2012 05:00	0.0325125	75.8	10.0175	75.825	10.02	0	3.8845
25/08/2012 06:00	0.0325125	77.65	9.9325	76.975	9.905	0	5.16525
25/08/2012 07:00	0.0325125	80.275	10.2175	78.95	10.18	51.8125	7.51775
25/08/2012 08:00	0.0325125	82.525	10.845	80.75	10.7975	129.125	9.6275
25/08/2012 09:00	0.0325125	83.925	11.595	81.925	11.555	162.475	11.9125
25/08/2012 10:00	0.0325125	83.675	12.1475	81.925	12.1475	110.04	12.7375
25/08/2012 11:00	0.0325125	83.6	12.4925	81.45	12.47	76.885	12.6325
25/08/2012 12:00	0.0325125	84.25	12.78	81.8	12.755	45.17	12.05
25/08/2012 13:00	0.0325125	84.5	13.055	82.025	13.0475	47.8975	12.0475
25/08/2012 14:00	0.03335625	84.575	13.15	82.125	13.135	84.97	12.3125
25/08/2012 15:00	0.03448125	84.625	13.145	82.125	13.125	90.59	12.6425
25/08/2012 16:00	0.03560625	84.65	13.1925	82.175	13.18	113.15	13.135
25/08/2012 17:00	0.0358875	84.575	13.2775	82.125	13.265	95.3575	13.0925
25/08/2012 18:00	0.0358875	82.875	13.195	81.1	13.2075	39.0225	12.5975
25/08/2012 19:00	0.035746875	80.975	12.935	79.7	12.9475	0	11.2325
25/08/2012 20:00	0.035325	79.375	12.59	78.7	12.605	0	10.4
25/08/2012 21:00	0.034903125	78.55	12.2575	78.05	12.2775	0	9.775
25/08/2012 22:00	0.0347625	78.075	11.9125	77.525	11.9375	0	9.155
25/08/2012 23:00	0.03448125	77.8	11.6225	76.3	11.6325	0	8.835
26/08/2012 00:00	0.0342	77.95	11.3975	76.5	11.4125	0	8.58
26/08/2012 01:00	0.0342	77.9	11.22	74.85	11.2375	0	8.053
26/08/2012 02:00	0.0336375	77.85	11.05	75.825	11.07	0	8.011
26/08/2012 03:00	0.0336375	77.8	10.865	75.975	10.8775	0	7.70725
26/08/2012 04:00	0.0336375	77.7	10.64	76.85	10.665	0	7.51225
26/08/2012 05:00	0.0336375	77.675	10.3775	77.8	10.3925	0	6.443
26/08/2012 06:00	0.033215625	78.45	10.2275	77.575	10.2225	0	6.725
26/08/2012 07:00	0.03335625	80.075	10.245	79.275	10.235	16.57475	7.47175
26/08/2012 08:00	0.033215625	82.175	10.4875	80.375	10.4525	59.7375	8.261
26/08/2012 09:00	0.033075	84.3	10.945	81.35	10.9	183.625	9.825
26/08/2012 10:00	0.033215625	86.725	11.9025	83.25	11.7425	295.65	10.2975
26/08/2012 11:00	0.033075	88.2	13.025	83.6	12.885	411.3	11.12
26/08/2012 12:00	0.033075	88.25	13.9675	83.75	13.8925	572.05	11.9725
26/08/2012 13:00	0.03279375	88.025	14.7625	84.125	14.6275	485.25	12.8675
26/08/2012 14:00	0.0325125	86.775	15.225	83.075	15.215	338.325	13.1775
26/08/2012 15:00	0.031921875	85.35	15.2425	81.65	15.25	171.075	13.4975
26/08/2012 16:00	0.0309375	84.125	15.0525	80.425	15.005	196.275	13.755
26/08/2012 17:00	0.030825	81.875	14.5775	79.05	14.67	156.125	13.8375
26/08/2012 18:00	0.030346875	79.775	14.1125	77.75	14.195	6.322	11.985
26/08/2012 19:00	0.029925	77.375	13.3425	76.3	13.3975	0	10.2375
26/08/2012 20:00	0.029925	75.65	12.52	75.2	12.56	0	8.9575
26/08/2012 21:00	0.029925	74.875	11.9325	74.7	11.9425	0	9.23
26/08/2012 22:00	0.029925	74.6	11.52	74.6	11.5375	0	9.2675
26/08/2012 23:00	0.029925	74.575	11.2425	74.65	11.26	0	8.81
27/08/2012 00:00	0.029925	74.625	11.0575	74.8	11.065	0	9.1
27/08/2012 01:00	0.029925	74.75	10.92	74.95	10.9225	0	9.3875
27/08/2012 02:00	0.0304875	74.825	10.83	75.075	10.8325	0	9.9175
27/08/2012 03:00	0.0304875	74.9	10.785	75.2	10.8025	0	10.0925
27/08/2012 04:00	0.0304875	74.9	10.695	75.2	10.725	0	9.9425
27/08/2012 05:00	0.0304875	75	10.655	75.225	10.6575	0	9.94
27/08/2012 06:00	0.0304875	75.425	10.6375	75.475	10.645	0	10.1875
27/08/2012 07:00	0.0304875	76.55	10.7375	75.575	10.73	6.371	11.08
27/08/2012 08:00	0.0304875	78.5	10.9625	77.175	10.94	50.2475	11.9875
27/08/2012 09:00	0.0304875	79.775	11.2625	78	11.235	63.96	12.39
27/08/2012 10:00	0.0304875	81.175	11.61	78.825	11.5825	81.195	12.6375
27/08/2012 11:00	0.0304875	81.125	11.965	79.325	11.95	33.9075	12.2775
27/08/2012 12:00	0.0306	80.175	12.2325	81.55	12.2375	40.335	12.5575
27/08/2012 13:00	0.032709375	78.525	12.3125	82.7	12.305	0	12.545
27/08/2012 14:00	0.040415625	81.175	12.4	82.725	12.3925	33.515	13.125
27/08/2012 15:00	0.051721875	82.125	12.6625	82.4	12.6575	58.0825	13.62
27/08/2012 16:00	0.0581625	82.55	12.835	81.85	12.835	56.3725	13.85
27/08/2012 17:00	0.063928125	82.225	12.8475	81.2	12.85	18.58125	13.6875
27/08/2012 18:00	0.068428125	80.9	12.825	80.775	12.83	0	13.56
27/08/2012 19:00	0.07396875	80.225	12.77	80.525	12.7775	0	13.495
27/08/2012 20:00	0.079509375	79.25	12.585	79.525	12.5975	0	13.25
27/08/2012 21:00	0.083390625	78.975	12.445	79.425	12.4525	0	13.2525
27/08/2012 22:00	0.084290625	78.875	12.33	79.425	12.34	0	12.835
27/08/2012 23:00	0.0828	78.475	12.125	79.55	12.14	0	11.965
28/08/2012 00:00	0.0811125	78.65	11.95	79.625	11.96	0	12.3125
28/08/2012 01:00	0.080325	78.475	11.8375	79.3	11.8425	0	12.12
28/08/2012 02:00	0.077878125	78.3	11.56	79.375	11.575	0	10.7675
28/08/2012 03:00	0.074953125	77.975	11.235	79.4	11.2475	0	10.0575
28/08/2012 04:00	0.0747	78.4	11.015	79.7	11.03	0	9.5425
28/08/2012 05:00	0.072675	78.85	10.855	79.65	10.8675	0	10.0375
28/08/2012 06:00	0.070396875	79.725	10.7275	80.525	10.73	0	9.205
28/08/2012 07:00	0.066515625	81.475	10.885	81.725	10.8775	28.5015	10.705
28/08/2012 08:00	0.06345	82.7	11.12	83	11.1275	68.265	11.6225
28/08/2012 09:00	0.060975	83.525	11.365	83.45	11.3525	116.2825	12.06
28/08/2012 10:00	0.0583875	84.925	12.075	84.7	12.035	287.25	13.66
28/08/2012 11:00	0.056053125	86.1	13	85.425	12.9575	340.725	14.6325
28/08/2012 12:00	0.05405625	87.3	14.245	85.775	14.2175	428.5	15.465
28/08/2012 13:00	0.05169375	87.7	15.26	84.975	15.22	412	15.345
28/08/2012 14:00	0.049584375	86.875	15.9475	85	15.91	495.125	16.1475
28/08/2012 15:00	0.04719375	85.55	16.13	83.9	16.105	450.625	16.575
28/08/2012 16:00	0.04505625	84.75	16.0975	83.475	16.095	267.4	15.37
28/08/2012 17:00	0.04348125	82.5	15.76	81.7	15.7975	188.8675	15.34
28/08/2012 18:00	0.0417375	80.875	14.9775	80.8	15.0175	37.4425	14.1075
28/08/2012 19:00	0.04055625	79.1	14.2775	79.9	14.32	0	12.965
28/08/2012 20:00	0.039909375	77.575	13.565	78.975	13.595	0	12.4925
28/08/2012 21:00	0.0394875	76.825	12.995	78.975	13.015	0	12.18
28/08/2012 22:00	0.0388125	76.5	12.5475	79	12.5625	0	11.5425
28/08/2012 23:00	0.0388125	76.45	12.175	78.775	12.2	0	11.565
29/08/2012 00:00	0.038390625	76.35	11.825	78.875	11.8525	0	11.3225
29/08/2012 01:00	0.03825	76.275	11.415	78.85	11.445	0	9.965
29/08/2012 02:00	0.03825	76.525	11.1325	79.225	11.1425	0	11.1
29/08/2012 03:00	0.03825	76.975	11.055	79.575	11.07	0	11.685
29/08/2012 04:00	0.03825	77.25	11.0475	79.875	11.0625	0	11.495
29/08/2012 05:00	0.03825	77.4	11.03	80.05	11.045	0	10.925
29/08/2012 06:00	0.03825	77.5	11.0875	80.275	11.095	0	10.6575
29/08/2012 07:00	0.03825	78.35	11.1575	80.725	11.175	0	11.0525
29/08/2012 08:00	0.038840625	79.225	11.17	81.1	11.18	0	10.9575
29/08/2012 09:00	0.04089375	82.15	11.34	82.725	11.34	15.45725	11.415
29/08/2012 10:00	0.0536625	83.825	11.6825	83.45	11.69	56.245	12.0925
29/08/2012 11:00	0.067696875	84.5	11.9875	83.725	11.98	83.7	12.3025
29/08/2012 12:00	0.0716625	85.475	12.42	84.475	12.43	122.275	12.9725
29/08/2012 13:00	0.071915625	84.425	12.3175	83.425	12.31	0	10.55
29/08/2012 14:00	0.073434375	85.975	12.815	84	12.7975	174.1625	10.94
29/08/2012 15:00	0.084628125	87.125	13.84	84.4	13.845	343.1	12.7475
29/08/2012 16:00	0.095484375	84.775	13.81	82.1	13.8275	63.46425	12.9925
29/08/2012 17:00	0.1033875	83.275	13.775	79.925	13.7975	44.305	11.88
29/08/2012 18:00	0.11356875	81.2	13.71	77.35	13.72	3.053	11.76
29/08/2012 19:00	0.1265625	79.525	13.295	74.575	13.3125	0	10.8825
29/08/2012 20:00	0.1301625	78.3	12.7025	74.525	12.72	0	8.9375
29/08/2012 21:00	0.129375	77.7	12.105	74.525	12.125	0	7.97175
29/08/2012 22:00	0.126928125	77.55	11.6675	74.45	11.6825	0	7.947
29/08/2012 23:00	0.1188	77.7	11.3725	74.425	11.385	0	8.3375
30/08/2012 00:00	0.11064375	78.125	11.1925	74.725	11.2075	0	9.31
30/08/2012 01:00	0.102375	78.45	10.9925	74.525	11.0075	0	8.9525
30/08/2012 02:00	0.09579375	78.775	10.775	75.5	10.7925	0	8.7625
30/08/2012 03:00	0.0898875	79.3	10.56	76.225	10.5775	0	8.243
30/08/2012 04:00	0.085134375	79.475	10.2825	76.625	10.3025	0	7.67775
30/08/2012 05:00	0.081675	79.575	9.8675	77.075	9.8775	0	6.886
30/08/2012 06:00	0.078975	80.4	9.6425	78.05	9.645	0	6.529
30/08/2012 07:00	0.07576875	81.475	9.46	78.95	9.4775	24.106	6.4825
30/08/2012 08:00	0.072675	82.775	9.365	79.675	9.3625	137.45	7.29075
30/08/2012 09:00	0.069890625	84.825	9.7225	81.3	9.695	302.875	8.46775
30/08/2012 10:00	0.06699375	86.8	10.36	82.95	10.3175	390.375	9.3425
30/08/2012 11:00	0.064828125	87.975	10.985	83.975	10.96	365.275	9.8025
30/08/2012 12:00	0.0621	89.175	11.84	84.825	11.8175	395.2	10.285
30/08/2012 13:00	0.059653125	89.575	12.6	84.65	12.5475	444.95	11.105
30/08/2012 14:00	0.057121875	89.675	13.47	84.35	13.4375	417.7	11.5175
30/08/2012 15:00	0.05484375	88.25	13.6375	82.9	13.64	298.675	11.5425
30/08/2012 16:00	0.05248125	86.425	13.2225	81.45	13.23	138.025	11.025
30/08/2012 17:00	0.04995	84.975	12.755	80.625	12.7825	80.615	10.7325
30/08/2012 18:00	0.048853125	83.275	12.1475	79.275	12.1825	10.7625	10.0625
30/08/2012 19:00	0.046828125	81.4	11.2925	78.1	11.335	0	6.318
30/08/2012 20:00	0.046125	80.125	10.37	77.425	10.4125	0	3.7305
30/08/2012 21:00	0.0457875	79.45	9.525	77.275	9.565	0	1.3135
30/08/2012 22:00	0.04545	79.2	8.795	77.075	8.835	0	-0.24725
30/08/2012 23:00	0.04545	79.275	8.145	77.325	8.185	0	-0.7245
31/08/2012 00:00	0.04545	79.325	7.5925	78.05	7.62	0	-1.1695
31/08/2012 01:00	0.04545	79.45	7.114	78.45	7.147	0	-1.65825
31/08/2012 02:00	0.04545	79.7	6.72925	78.975	6.7585	0	-2.3835
31/08/2012 03:00	0.04545	79.85	6.3935	79.25	6.43275	0	-2.63525
31/08/2012 04:00	0.04545	79.925	6.0735	79.525	6.11275	0	-2.87875
31/08/2012 05:00	0.04545	80.125	5.763	79.9	5.79675	0	-3.31075
31/08/2012 06:00	0.04545	81.225	5.62575	80.5	5.63775	0	-3.06475
31/08/2012 07:00	0.04545	83.025	5.83425	81.925	5.83425	31.8875	-0.5135
31/08/2012 08:00	0.04545	84.725	6.3395	83.5	6.30975	73.05	3.0445
31/08/2012 09:00	0.04545	86.475	7.1445	84.975	7.08725	180.675	6.12725
31/08/2012 10:00	0.04545	88.05	8.22	86.225	8.1675	247.925	8.4295
31/08/2012 11:00	0.04545	88.7	9.115	86.575	9.0875	220.875	11.1075
31/08/2012 12:00	0.04545	88.875	9.735	86.025	9.6975	84.34	10.815
31/08/2012 13:00	0.04545	88.375	10.16	85.3	10.1575	61.5575	10.345
31/08/2012 14:00	0.04545	87.725	10.3725	84.425	10.355	14.2015	9.735
31/08/2012 15:00	0.04545	87.25	10.505	84.025	10.49	53.98	10.7125
31/08/2012 16:00	0.04545	85.95	10.5525	83.6	10.5575	57.61	11.6275
31/08/2012 17:00	0.04561875	84.6	10.46	82.25	10.465	0	10.5425
31/08/2012 18:00	0.04545	83.575	10.42	81.75	10.4375	10.49025	11.3225
31/08/2012 19:00	0.04545	82.45	10.4025	80.825	10.415	0	12.405
31/08/2012 20:00	0.04545	81.675	10.3925	79.95	10.405	0	13.235
31/08/2012 21:00	0.04545	81.2	10.4425	79.175	10.4525	0	13.5675
31/08/2012 22:00	0.04545	81.025	10.5225	78.8	10.5225	0	13.7525
31/08/2012 23:00	0.04545	80.25	10.62	77.5	10.6225	0	14.075
01/09/2012 00:00	0.04545	80.7	10.7	78	10.7	0	14.2975
01/09/2012 01:00	0.04545	80.8	10.7875	78.325	10.7875	0	14.4725
01/09/2012 02:00	0.04545	80.75	10.8575	78.525	10.855	0	14.6725
01/09/2012 03:00	0.04545	80.8	10.9375	78.45	10.93	0	14.43
01/09/2012 04:00	0.0457875	80.95	11.0025	78.95	11.005	0	14.2025
01/09/2012 05:00	0.046125	80.875	11.0125	78.8	11.02	0	14.0225
01/09/2012 06:00	0.046125	81.8	11.0875	79.125	11.08	0	14.33
01/09/2012 07:00	0.046125	83.225	11.3375	80.225	11.3225	33.305	14.8075
01/09/2012 08:00	0.046125	84.45	11.69	81.3	11.6675	83.365	15.54
01/09/2012 09:00	0.046125	84.825	12.03	81.6	12.0075	101.125	15.73
01/09/2012 10:00	0.046125	85.6	12.405	81.75	12.375	150.975	15.995
01/09/2012 11:00	0.04561875	86.55	12.8925	82.625	12.84	163.65	15.9925
01/09/2012 12:00	0.044859375	86.225	13.22	82.1	13.215	126.505	15.9275
01/09/2012 13:00	0.04415625	85.125	13.1325	82.05	13.1325	54.8975	15.105
01/09/2012 14:00	0.0439875	84.7	13.0525	81.425	13.005	39.3825	14.4975
01/09/2012 15:00	0.04280625	86.55	13.685	81.975	13.6125	319.15	16.575
01/09/2012 16:00	0.0426375	87.05	14.46	81.875	14.43	351.15	17.43
01/09/2012 17:00	0.042215625	85.55	14.58	80.925	14.58	209.375	16.7025
01/09/2012 18:00	0.0414	83.275	14.2275	79.475	14.245	76.8875	15.3
01/09/2012 19:00	0.040725	80.775	13.8925	77.4	13.9075	0	15.2625
01/09/2012 20:00	0.04005	79.175	13.54	76.1	13.54	0	15.3125
01/09/2012 21:00	0.04005	78.3	13.22	75.9	13.22	0	14.7925
01/09/2012 22:00	0.039628125	78.025	12.985	75.875	12.975	0	14.83
01/09/2012 23:00	0.0394875	77.95	12.7775	75.625	12.79	0	14.975
02/09/2012 00:00	0.039909375	77.675	12.495	75.3	12.52	0	14.4825
02/09/2012 01:00	0.039909375	77.725	12.13	75.525	12.1575	0	12.8825
02/09/2012 02:00	0.04005	77.95	11.85	75.9	11.8725	0	12.005
02/09/2012 03:00	0.04005	78.2	11.635	76.2	11.655	0	11.96
02/09/2012 04:00	0.04021875	78.35	11.4325	76.525	11.455	0	11.0575
02/09/2012 05:00	0.04021875	78.55	11.2675	76.7	11.2875	0	11.635
02/09/2012 06:00	0.04021875	78.7	11.17	77.15	11.1875	0	11.9125
02/09/2012 07:00	0.0403875	80.375	11.175	77.975	11.1825	0	12.1175
02/09/2012 08:00	0.0403875	81.325	11.2175	79.05	11.225	11.85275	12.4675
02/09/2012 09:00	0.0403875	82.6	11.32	79.825	11.315	24.59525	12.4725
02/09/2012 10:00	0.04005	83.525	11.495	80.725	11.4925	49.6425	13.05
02/09/2012 11:00	0.04005	84.875	11.915	81.8	11.85	80.175	13.41
02/09/2012 12:00	0.04005	87.55	12.86	83.275	12.74	232.625	15.3675
02/09/2012 13:00	0.04005	88.6	13.96	83.9	13.8775	259.55	16.5825
02/09/2012 14:00	0.039628125	89.1	14.775	82.65	14.71	377.45	17.96
02/09/2012 15:00	0.03931875	88	15.06	82	15.07	247.35	17.455
02/09/2012 16:00	0.03825	85.925	14.865	80.25	14.86	102.1025	16.43
02/09/2012 17:00	0.037828125	84.25	14.4525	79.45	14.4625	71.8675	15.775
02/09/2012 18:00	0.03718125	82.075	14.0625	77.95	14.075	17.629	14.8725
02/09/2012 19:00	0.03673125	79.775	13.635	76.475	13.6425	0	14.2125
02/09/2012 20:00	0.03645	78.5	13.205	75.65	13.205	0	13.9875
02/09/2012 21:00	0.03645	78.025	12.87	75.45	12.8675	0	14.1725
02/09/2012 22:00	0.03645	77.875	12.6475	75.4	12.6475	0	14.15
02/09/2012 23:00	0.03645	77.8	12.4875	75.325	12.4925	0	14.0725
03/09/2012 00:00	0.03645	77.65	12.3525	74.75	12.3625	0	14.295
03/09/2012 01:00	0.03645	77.55	12.2225	74.6	12.2375	0	14.3025
03/09/2012 02:00	0.036590625	77.725	12.1125	73.475	12.13	0	14.665
03/09/2012 03:00	0.0370125	77.925	12.035	74.65	12.0525	0	14.57
03/09/2012 04:00	0.0370125	78.125	11.975	75.275	11.99	0	14.4575
03/09/2012 05:00	0.0370125	78.55	11.935	75.325	11.945	0	14.415
03/09/2012 06:00	0.0370125	79.35	11.9275	75.85	11.9325	0	14.365
03/09/2012 07:00	0.0370125	80.7	12.015	76.9	12.0075	4.9035	14.7
03/09/2012 08:00	0.0370125	81.975	12.19	77.95	12.18	30.9375	15.3075
03/09/2012 09:00	0.0370125	83.675	12.54	79.15	12.4875	76.3475	15.7725
03/09/2012 10:00	0.0370125	85.65	13.1275	80.575	13.0425	158.625	16.715
03/09/2012 11:00	0.0370125	87.55	14.1325	81.775	13.9675	284.725	18.0925
03/09/2012 12:00	0.036590625	88.25	15.2725	82.025	15.1875	495.725	20.95
03/09/2012 13:00	0.036028125	86.65	15.905	79.85	15.9025	201.125	20.275
03/09/2012 14:00	0.035465625	85.125	15.8475	78.975	15.8225	171.675	19.4325
03/09/2012 15:00	0.0347625	82.9	15.5875	78	15.57	48.775	18.4675
03/09/2012 16:00	0.034340625	82.15	15.475	76.7	15.45	94.45	19.0675
03/09/2012 17:00	0.033778125	80.9	15.3375	76.1	15.3425	50.2725	17.9825
03/09/2012 18:00	0.0336375	78.8	15.055	74.925	15.0525	4.80375	16.765
03/09/2012 19:00	0.033075	77.35	14.7025	74.075	14.7025	1.43975	15.9425
03/09/2012 20:00	0.033075	76.375	14.4175	73.325	14.405	0	16.2025
03/09/2012 21:00	0.033075	76.025	14.2325	73.1	14.2225	0	16.8775
03/09/2012 22:00	0.033075	75.9	14.0975	73.025	14.0925	0	17.37
03/09/2012 23:00	0.033496875	75.9	13.9625	72.925	13.965	0	17.4525
04/09/2012 00:00	0.0336375	75.9	13.735	73.1	13.7625	0	16.83
04/09/2012 01:00	0.0336375	75.9	13.39	73.05	13.4275	0	16.11
04/09/2012 02:00	0.0336375	76.025	12.935	72.6	12.975	0	14.93
04/09/2012 03:00	0.0342	76.175	12.47	71.85	12.5	0	13.3775
04/09/2012 04:00	0.034621875	76.225	12	72.975	12.055	0	12.125
04/09/2012 05:00	0.0347625	76.2	11.49	73.85	11.545	0	10.69
04/09/2012 06:00	0.034621875	77.2	11.0725	74.675	11.09	0	10.705
04/09/2012 07:00	0.034621875	78.875	10.89	76.425	10.8925	0	11.4925
04/09/2012 08:00	0.034621875	81	11.0675	78	11.04	76.7075	12.2175
04/09/2012 09:00	0.03448125	83.3	11.6075	80.85	11.51	179.925	13.0175
04/09/2012 10:00	0.0342	84.8	12.32	81.9	12.2125	263.05	13.6825
04/09/2012 11:00	0.03391875	85.7	13.1675	82.875	12.995	277.2	14.245
04/09/2012 12:00	0.0336375	86.15	13.9525	83.725	13.79	355.7	14.76
04/09/2012 13:00	0.033075	85.425	14.56	82.475	14.45	317.575	14.82
04/09/2012 14:00	0.032653125	84.1	14.8775	81.1	14.7975	367.625	15.2575
04/09/2012 15:00	0.0324	83.225	14.88	80.925	14.835	333.175	15.0575
04/09/2012 16:00	0.0320625	81.475	14.605	79.15	14.655	247.675	14.47
04/09/2012 17:00	0.031359375	80.25	14.1925	78.35	14.28	138.96	13.68
04/09/2012 18:00	0.030825	78.45	13.6325	78.05	13.705	24.657	12.46
04/09/2012 19:00	0.0304875	76.275	12.995	77.1	13.0175	0	11.595
04/09/2012 20:00	0.0304875	74.575	12.3825	75.975	12.4	0	11.2425
04/09/2012 21:00	0.0304875	72.9	11.9875	74.8	11.99	0	11.0725
04/09/2012 22:00	0.0304875	72.85	11.6475	75	11.6725	0	9.835
04/09/2012 23:00	0.0304875	73	11.39	74.725	11.425	0	10.5575
05/09/2012 00:00	0.0309375	73.25	11.18	74.6	11.1975	0	10.85
05/09/2012 01:00	0.0309375	73.575	10.94	75.05	10.965	0	10.6175
05/09/2012 02:00	0.0309375	74.05	10.77	75.975	10.7825	0	10.605
05/09/2012 03:00	0.0309375	74.5	10.63	76.525	10.6375	0	9.665
05/09/2012 04:00	0.031359375	74.95	10.525	77.025	10.5475	0	9.8775
05/09/2012 05:00	0.0315	75.45	10.41	77.4	10.445	0	10.195
05/09/2012 06:00	0.031640625	76.2	10.355	77.975	10.37	0	9.7525
05/09/2012 07:00	0.031921875	77.775	10.3375	79.05	10.3375	6.5475	10.3175
05/09/2012 08:00	0.0320625	79.625	10.495	80	10.4675	59.97	11.27
05/09/2012 09:00	0.0325125	80.825	10.6225	80.95	10.625	135.245	12.16
05/09/2012 10:00	0.0325125	83.05	11.2875	82.3	11.105	185.8825	12.36
05/09/2012 11:00	0.0315	86	12.2325	84.675	11.96	120.1025	12.83
05/09/2012 12:00	0.0309375	84.725	12.7525	83.925	12.8825	67.2625	12.815
05/09/2012 13:00	0.0307125	83.875	13.4175	82.85	13.29	320.65	14.3375
05/09/2012 14:00	0.0304875	82.825	13.1625	82.475	13.165	145.4	13.85
05/09/2012 15:00	0.030065625	82.45	13.185	81.85	13.1325	103.5075	13.76
05/09/2012 16:00	0.0298125	81.075	13.0025	80.775	13.005	66.5375	13.4225
05/09/2012 17:00	0.029475	79.975	12.925	80.7	12.9025	47.0675	12.8675
05/09/2012 18:00	0.029475	78.2	12.6875	80.25	12.69	28.61675	12.7275
05/09/2012 19:00	0.029475	76.575	12.3675	78.225	12.4075	0	10.9775
05/09/2012 20:00	0.029475	74.575	11.9475	77.425	11.985	0	9.3875
05/09/2012 21:00	0.0295875	72.925	11.4775	76.75	11.5075	0	8.271
05/09/2012 22:00	0.029925	70.875	11.0875	77.75	11.1025	0	6.95675
05/09/2012 23:00	0.029925	71.725	10.755	78.15	10.775	0	8.3555
06/09/2012 00:00	0.030065625	72.225	10.47	78.475	10.5075	0	9.3275
06/09/2012 01:00	0.0304875	71.7	10.2225	78.625	10.25	0	8.4425
06/09/2012 02:00	0.0304875	72.525	9.995	78.875	10.0075	0	7.74375
06/09/2012 03:00	0.0307125	73.95	9.8325	79.125	9.8425	0	8.6405
06/09/2012 04:00	0.0309375	73.525	9.7775	78.55	9.78	0	9.96
06/09/2012 05:00	0.0309375	73.675	9.785	78.825	9.79	0	9.8625
06/09/2012 06:00	0.0309375	74.45	9.8225	79.125	9.8375	0	10.2575
06/09/2012 07:00	0.0309375	75.125	9.8975	79.875	9.895	0	10.5625
06/09/2012 08:00	0.0309375	77.5	10.0075	80.725	10	17.21475	11.63
06/09/2012 09:00	0.0309375	79.25	10.275	81.8	10.2425	61.73	12.2925
06/09/2012 10:00	0.0309375	81.75	10.6175	83.075	10.5925	86.7825	12.8775
06/09/2012 11:00	0.0309375	83.65	11.275	83.6	11.1325	127.575	13.86
06/09/2012 12:00	0.0309375	85.9	12.4325	85.175	12.2025	464.825	15.79
06/09/2012 13:00	0.0309375	85.375	13.2375	84.775	13.27	380.3	16.375
06/09/2012 14:00	0.0309375	85.2	13.78	84.85	13.645	509.625	17
06/09/2012 15:00	0.030825	84.05	13.96	84.2	13.9125	240.87425	16.28
06/09/2012 16:00	0.0306	84.3	14.2925	84.9	14.1925	102.465	15.5725
06/09/2012 17:00	0.0304875	82.675	14.4025	84.475	14.415	110.025	16.455
06/09/2012 18:00	0.0304875	79.375	14.3075	83.45	14.33	29.0945	16.015
06/09/2012 19:00	0.0304875	77.05	13.965	82.75	13.98	0	15.2725
06/09/2012 20:00	0.0304875	76.075	13.555	81.7	13.5475	0	14.75
06/09/2012 21:00	0.0304875	75.325	13.205	81.225	13.2025	0	14.3425
06/09/2012 22:00	0.0304875	75.75	12.94	81.025	12.94	0	14.41
06/09/2012 23:00	0.0304875	75.775	12.705	81.025	12.705	0	14.3325
07/09/2012 00:00	0.0304875	75.75	12.4925	81.15	12.495	0	13.985
07/09/2012 01:00	0.030825	76.125	12.3025	81.5	12.31	0	13.525
07/09/2012 02:00	0.0309375	76.475	12.1575	81.85	12.165	0	12.9675
07/09/2012 03:00	0.0309375	77.375	12.04	82.1	12.0525	0	13.28
07/09/2012 04:00	0.0309375	78.275	11.9575	82.25	11.9675	0	13.125
07/09/2012 05:00	0.0309375	79	11.8925	82.55	11.9025	0	12.5875
07/09/2012 06:00	0.0309375	79.725	11.8625	83.175	11.8625	0	12.34
07/09/2012 07:00	0.0309375	81.15	11.8675	84.125	11.875	0	12.8525
07/09/2012 08:00	0.0309375	82.325	11.925	85.05	11.92	0	13.0525
07/09/2012 09:00	0.0309375	84.3	12.1625	86.7	12.115	74.4225	13.8375
07/09/2012 10:00	0.0309375	85.85	12.64	88.15	12.57	132.525	14.68
07/09/2012 11:00	0.0309375	87.375	13.375	88.875	13.22	215.55	15.705
07/09/2012 12:00	0.0309375	88.475	14.4	89.425	14.165	435.45	17.575
07/09/2012 13:00	0.0309375	88.55	15.66	89.725	15.4375	520.625	18.7825
07/09/2012 14:00	0.0309375	87	16.3275	88.225	16.2875	392.325	18.9725
07/09/2012 15:00	0.030825	84.6	16.525	86.5	16.495	346.775	19.04
07/09/2012 16:00	0.030346875	82.8	16.455	85.825	16.4225	224.35	18.2675
07/09/2012 17:00	0.0297	80.725	16.0375	84.175	16.0875	80.2675	16.9175
07/09/2012 18:00	0.0293625	78.2	15.6675	82.45	15.685	21.465	15.785
07/09/2012 19:00	0.029025	75.675	15.125	80.625	15.135	0	15.1
07/09/2012 20:00	0.02874375	74.15	14.64	79.525	14.6475	0	14.125
07/09/2012 21:00	0.0284625	73.55	14.2275	79.025	14.2275	0	14.455
07/09/2012 22:00	0.028603125	74.1	13.9025	78.975	13.8975	0	14.7575
07/09/2012 23:00	0.029025	75.7	13.6275	79.1	13.6175	0	14.965
08/09/2012 00:00	0.02925	76.025	13.3975	79.375	13.385	0	15.0725
08/09/2012 01:00	0.029475	76.225	13.12	79.6	13.1325	0	14.925
08/09/2012 02:00	0.029475	76.45	12.845	79.85	12.8575	0	14.4775
08/09/2012 03:00	0.029475	77.1	12.6125	80.275	12.61	0	14.6575
08/09/2012 04:00	0.029475	77.525	12.4275	80.6	12.4475	0	14.725
08/09/2012 05:00	0.029925	77.85	12.2875	80.825	12.315	0	14.2325
08/09/2012 06:00	0.029925	78.825	12.195	81.425	12.205	0	14.2275
08/09/2012 07:00	0.029925	80.75	12.21	82.8	12.2	10.63	14.615
08/09/2012 08:00	0.029925	82.55	12.455	84.15	12.4025	125.7425	16.075
08/09/2012 09:00	0.029925	84.5	13.1	85.45	12.9425	238.05	17.5975
08/09/2012 10:00	0.029925	86.275	14.01	86.5	13.8075	326.075	18.9975
08/09/2012 11:00	0.029925	87.65	15.1375	87.1	14.8725	412.975	20.015
08/09/2012 12:00	0.029925	87.9	16.1525	87	15.9	450.425	20.4775
08/09/2012 13:00	0.028265625	86.975	16.98	86.125	16.7575	442.525	20.65
08/09/2012 14:00	0.0279	85.5	17.575	84.675	17.3925	404.45	20.8125
08/09/2012 15:00	0.02745	83	17.7125	83.025	17.695	356.925	20.9125
08/09/2012 16:00	0.026775	80.475	17.645	81.2	17.695	300.025	20.4525
08/09/2012 17:00	0.0266625	78.75	17.3525	80.025	17.3575	144.52	19.4425
08/09/2012 18:00	0.0266625	75.95	16.74	78.325	16.7975	1.619	17.4425
08/09/2012 19:00	0.0266625	73.25	15.96	76.575	16.0575	0	14.02
08/09/2012 20:00	0.0266625	71.875	15.1975	75.45	15.275	0	10.6625
08/09/2012 21:00	0.027	71.175	14.4075	75.225	14.4525	0	9.745
08/09/2012 22:00	0.0271125	71.225	13.7125	75.55	13.7475	0	9.19
08/09/2012 23:00	0.0271125	71.9	13.0975	76.075	13.1175	0	7.2705
09/09/2012 00:00	0.0273375	72.975	12.615	76.9	12.615	0	8.51
09/09/2012 01:00	0.0275625	73.725	12.185	77.6	12.2	0	9.215
09/09/2012 02:00	0.0279	74	11.69	78.075	11.745	0	9.7125
09/09/2012 03:00	0.0280125	74.45	11.2525	78.35	11.31	0	9.31
09/09/2012 04:00	0.0280125	74.775	10.77	78.6	10.805	0	8.29175
09/09/2012 05:00	0.0280125	75.1	10.2625	78.9	10.3125	0	7.8805
09/09/2012 06:00	0.0280125	75.9	9.9025	79.425	9.9275	0	7.07875
09/09/2012 07:00	0.0280125	77.975	9.87	80.9	9.835	0	10.02
09/09/2012 08:00	0.02863125	81.3	10.23	83.4	10.12	145.03	12.8175
09/09/2012 09:00	0.029475	84	10.97	85.425	10.86	202.1	14.245
09/09/2012 10:00	0.029475	85.225	11.805	86.35	11.7575	161.55	14.8225
09/09/2012 11:00	0.029475	86.925	12.78	87.225	12.58	292.475	16.675
09/09/2012 12:00	0.029475	88.075	13.8675	86.075	13.6025	422.975	18.0475
09/09/2012 13:00	0.029475	87.875	14.975	87.025	14.7925	444.925	17.38
09/09/2012 14:00	0.029475	84.125	15.2875	85.05	15.395	307.725	16.845
09/09/2012 15:00	0.0291375	79.625	15.3125	81.6	15.405	69.545	15.7
09/09/2012 16:00	0.029025	77.125	14.8425	79.65	14.855	21.4875	15.23
09/09/2012 17:00	0.028603125	75.5	14.3475	78.425	14.3425	2.5545	14.8975
09/09/2012 18:00	0.028125	74.475	13.98	77.825	13.975	0	14.735
09/09/2012 19:00	0.0282375	73.625	13.7575	77.125	13.76	0	14.895
09/09/2012 20:00	0.0284625	73.1	13.5575	76.775	13.56	0	14.78
09/09/2012 21:00	0.028603125	73.075	13.385	76.725	13.3725	0	14.9025
09/09/2012 22:00	0.029025	73.15	13.1	76.95	13.125	0	14.94
09/09/2012 23:00	0.029025	73.475	12.8825	77.2	12.895	0	14.8675
10/09/2012 00:00	0.029025	73.875	12.7425	77.45	12.72	0	14.3375
10/09/2012 01:00	0.02925	74.2	12.5025	77.625	12.535	0	13.755
10/09/2012 02:00	0.02925	74.55	12.4175	77.8	12.43	0	13.3825
10/09/2012 03:00	0.029475	74.775	12.2975	78	12.305	0	12.7275
10/09/2012 04:00	0.029475	75.025	12.1775	78.275	12.2025	0	12.1225
10/09/2012 05:00	0.029475	75	12.01	78.4	12.06	0	12.7675
10/09/2012 06:00	0.02925	75.825	11.88	78.875	11.895	0	12.4925
10/09/2012 07:00	0.0291375	76.975	11.865	79.55	11.84	0	12.6125
10/09/2012 08:00	0.029475	77.475	11.985	80.25	11.9475	3.85625	12.15
10/09/2012 09:00	0.029475	78.85	12.1275	81.575	12.125	42.72675	11.915
10/09/2012 10:00	0.029475	80.425	12.3425	82.5	12.32	39.4575	11.6025
10/09/2012 11:00	0.02925	82.05	12.555	83.75	12.5025	111.0125	11.8175
10/09/2012 12:00	0.0291375	82.775	12.6875	84	12.675	113.9	11.985
10/09/2012 13:00	0.029025	82.8	12.85	84.425	12.82	114.8575	11.9675
10/09/2012 14:00	0.0291375	83.425	12.8	84.25	12.825	81.0525	11.73
10/09/2012 15:00	0.029025	83.45	12.805	84.075	12.7675	0	10.665
10/09/2012 16:00	0.029025	84.15	12.7125	84.4	12.685	66.175	10.44
10/09/2012 17:00	0.029025	82.875	12.5925	83.45	12.64	25.2035	10.4625
10/09/2012 18:00	0.029025	81.375	12.3075	82.275	12.35	0	9.3975
10/09/2012 19:00	0.029025	80.05	11.9475	81.25	11.97	0	8.7275
10/09/2012 20:00	0.0291375	79.475	11.52	80.85	11.545	0	7.75475
10/09/2012 21:00	0.029475	77.7	11.1475	79.6	11.2	0	7.12375
10/09/2012 22:00	0.029475	77.525	10.7525	79.25	10.8	0	6.9325
10/09/2012 23:00	0.029109375	77.775	10.165	79.825	10.24	0	5.75275
11/09/2012 00:00	0.0293625	77.825	9.6575	80.025	9.73	0	3.5355
11/09/2012 01:00	0.029475	77.575	9.105	79.7	9.16	0	2.2685
11/09/2012 02:00	0.0295875	77.625	8.6275	80.2	8.6875	0	1.234
11/09/2012 03:00	0.029475	77.725	8.275	80.5	8.3325	0	1.461
11/09/2012 04:00	0.029475	77.875	8.0075	80.575	8.04	0	1.821
11/09/2012 05:00	0.0293625	77.9	7.815	80.875	7.8625	0	4.60025
11/09/2012 06:00	0.029475	78.875	7.665	81.225	7.6925	0	5.03925
11/09/2012 07:00	0.029475	80.325	7.65	82.075	7.67	0	6.43375
11/09/2012 08:00	0.029475	82.5	7.9775	83.475	7.9225	120.72	8.272
11/09/2012 09:00	0.029475	84.125	8.465	85	8.4325	173.8	9.0175
11/09/2012 10:00	0.029925	84.925	8.955	85.7	8.9475	95.55	8.74
11/09/2012 11:00	0.029475	85.825	9.4025	86.175	9.3525	123.425	9.1125
11/09/2012 12:00	0.029925	86.725	10.025	86.575	9.865	72.345	9.1725
11/09/2012 13:00	0.0295875	87.275	10.605	86.825	10.4425	421.275	11.4725
11/09/2012 14:00	0.029475	87.35	11.43	86.675	11.315	237.075	10.7175
11/09/2012 15:00	0.0295875	87.15	11.875	86.475	11.8275	324.45	10.635
11/09/2012 16:00	0.0291375	85.925	11.9925	86.025	12.0425	145.0225	9.5525
11/09/2012 17:00	0.028490625	84.45	11.78	85.05	11.8625	74.835	9.1375
11/09/2012 18:00	0.0277875	82.375	11.3025	83.725	11.3925	0	8.1935
11/09/2012 19:00	0.0275625	80.575	10.7775	82.35	10.8075	0	7.688
11/09/2012 20:00	0.0273375	79.475	10.255	81.425	10.28	0	7.23175
11/09/2012 21:00	0.0271125	78.425	9.73	80.7	9.7975	0	7.41025
11/09/2012 22:00	0.0271125	77.75	9.19	80.125	9.2725	0	7.0035
11/09/2012 23:00	0.0271125	77.55	8.665	79.85	8.73	0	6.12975
12/09/2012 00:00	0.0271125	77.725	8.225	80.275	8.265	0	6.2955
12/09/2012 01:00	0.0271125	78.15	7.935	80.675	7.9375	0	6.45375
12/09/2012 02:00	0.0271125	78.475	7.7925	81	7.8025	0	6.7365
12/09/2012 03:00	0.0273375	78.875	7.7975	81.35	7.8075	0	6.409
12/09/2012 04:00	0.0275625	79.025	7.7925	81.5	7.8275	0	5.76675
12/09/2012 05:00	0.0275625	79.15	7.76	81.65	7.805	0	5.1205
12/09/2012 06:00	0.0275625	79.675	7.7625	81.875	7.7775	0	5.8315
12/09/2012 07:00	0.0277875	81.25	7.8775	82.8	7.8625	0	6.51675
12/09/2012 08:00	0.028378125	82.925	8.135	84.3	8.1025	8.687	6.98525
12/09/2012 09:00	0.0293625	84.1	8.4725	85.525	8.47	0	6.917
12/09/2012 10:00	0.0298125	84.45	8.8225	85.8	8.84	149.7175	8.2025
12/09/2012 11:00	0.029475	85.675	9.1375	86.45	9.01	130.3875	8.8175
12/09/2012 12:00	0.0295875	86.575	9.7175	87.325	9.625	170.375	9.51
12/09/2012 13:00	0.0295875	87.3	10.45	87.6	10.3	218.2	9.495
12/09/2012 14:00	0.0295875	87.675	10.905	87.725	10.8225	202.25	10.0425
12/09/2012 15:00	0.029475	86.95	11.27	87.2	11.2625	191.55	9.945
12/09/2012 16:00	0.0293625	85.925	11.2325	86.475	11.295	171.35	9.2525
12/09/2012 17:00	0.02925	84.525	10.94	85.675	11.04	0	7.829
12/09/2012 18:00	0.029025	83.125	10.455	84.675	10.515	0	7.64775
12/09/2012 19:00	0.028125	81.475	9.82	83.575	9.88	0	6.722
12/09/2012 20:00	0.02745	80.7	9.35	82.85	9.3775	0	6.187
12/09/2012 21:00	0.0271125	80.175	8.8675	82.525	8.9075	0	6.17775
12/09/2012 22:00	0.0271125	79.95	8.495	82.425	8.545	0	3.27125
12/09/2012 23:00	0.027225	79.9	8.1375	82.35	8.1775	0	2.97925
13/09/2012 00:00	0.027225	79.9	7.8525	82.425	7.8875	0	3.829
13/09/2012 01:00	0.0271125	80.05	7.6475	82.5	7.67	0	4.926
13/09/2012 02:00	0.0271125	80.125	7.5125	82.625	7.5325	0	6.17725
13/09/2012 03:00	0.0271125	80.325	7.5075	82.8	7.515	0	6.77775
13/09/2012 04:00	0.0273375	80.5	7.525	82.925	7.54	0	7.412
13/09/2012 05:00	0.0277875	80.625	7.59	83.025	7.605	0	6.86775
13/09/2012 06:00	0.0280125	81.025	7.6725	83.25	7.68	0	7.4015
13/09/2012 07:00	0.028490625	81.8	7.805	83.75	7.8	1.4895	8.7625
13/09/2012 08:00	0.029025	82.625	8.0125	84.375	8.0025	0	9.6325
13/09/2012 09:00	0.029475	83.475	8.31	85.025	8.3	0	10.4775
13/09/2012 10:00	0.029475	84.5	8.69	85.775	8.66	35.0325	10.895
13/09/2012 11:00	0.029475	85.3	9.13	86.425	9.09	79.92	12.2525
13/09/2012 12:00	0.029475	85.775	9.63	86.675	9.575	80.5525	13.0775
13/09/2012 13:00	0.029475	85.375	9.97	86.45	9.9525	75.885	13.98
13/09/2012 14:00	0.0295875	84.9	10.25	85.975	10.24	0	12.9375
13/09/2012 15:00	0.0295875	85.7	10.625	86.2	10.53	1.7085	13.305
13/09/2012 16:00	0.029475	86.35	11.065	86.9	10.995	182.325	14.8175
13/09/2012 17:00	0.029475	84.125	11.275	85.5	11.3325	26.9405	14.21
13/09/2012 18:00	0.029475	82.525	11.23	83.975	11.235	0	13.585
13/09/2012 19:00	0.029475	81.275	11.015	82.825	11.015	0	13.395
13/09/2012 20:00	0.029475	80.325	10.83	82	10.835	0	13.7725
13/09/2012 21:00	0.0293625	79.675	10.7175	81.5	10.7375	0	13.86
13/09/2012 22:00	0.029475	78.925	10.3375	81.025	10.43	0	11.485
13/09/2012 23:00	0.029025	78.725	9.9225	80.875	9.955	0	10.29
14/09/2012 00:00	0.029025	78.6	9.4975	80.825	9.5275	0	10.5
14/09/2012 01:00	0.029025	78.7	9.205	80.95	9.2375	0	10.71
14/09/2012 02:00	0.028884375	78.975	9.0825	81.175	9.095	0	10.61
14/09/2012 03:00	0.0293625	78.95	8.8825	81.325	8.9425	0	9.5225
14/09/2012 04:00	0.029475	79.225	8.675	81.525	8.7175	0	9.2125
14/09/2012 05:00	0.029475	79.475	8.465	81.75	8.49	0	9.205
14/09/2012 06:00	0.029925	80.025	8.41	82.25	8.43	0	8.83
14/09/2012 07:00	0.029925	80.775	8.5225	82.775	8.535	0	9.3025
14/09/2012 08:00	0.029925	81.625	8.6625	83.325	8.6725	0	9.335
14/09/2012 09:00	0.029925	84.35	9.35	85.125	9.19	70.476	10.61
14/09/2012 10:00	0.029925	85.1	9.8325	86.1	9.84	440.2	13.03
14/09/2012 11:00	0.0295875	85.35	10.26	86.15	10.2225	184.05	12.58
14/09/2012 12:00	0.029475	86.8	10.8975	86.875	10.705	296.375	13.6075
14/09/2012 13:00	0.02925	88.075	11.5775	87.85	11.4	409.6	14.765
14/09/2012 14:00	0.029025	87.8	12.315	87.65	12.23	381.55	14.8275
14/09/2012 15:00	0.028490625	86.55	12.52	86.625	12.51	355.75	14.935
14/09/2012 16:00	0.0275625	84.8	12.31	85.425	12.385	108.12	13.5125
14/09/2012 17:00	0.0271125	82.95	11.8175	84.1	11.915	13.37625	12.51
14/09/2012 18:00	0.027	81.525	11.275	83.125	11.3325	0	11.975
14/09/2012 19:00	0.0266625	79.95	10.7175	82.075	10.7775	0	10.6225
14/09/2012 20:00	0.02655	78.925	10.285	81.225	10.3425	0	10.1775
14/09/2012 21:00	0.0262125	78.35	9.975	80.725	10.0075	0	9.715
14/09/2012 22:00	0.0262125	78.175	9.7225	80.625	9.7575	0	10.105
14/09/2012 23:00	0.0262125	78	9.5	80.55	9.5525	0	10.2025
15/09/2012 00:00	0.0262125	75.7	9.2925	77.65	9.35	0	10.36
15/09/2012 01:00	0.0266625	73.8	9.0825	78.95	9.1375	0	10.4575
15/09/2012 02:00	0.0266625	73.575	8.84	79.4	8.8875	0	10.3375
15/09/2012 03:00	0.0266625	73.75	8.615	79.525	8.67	0	10.2625
15/09/2012 04:00	0.0266625	74	8.4675	79.55	8.515	0	10.2175
15/09/2012 05:00	0.0266625	74.275	8.38	80.075	8.41	0	10.2875
15/09/2012 06:00	0.0266625	74.825	8.4025	80.7	8.405	0	10.555
15/09/2012 07:00	0.0266625	76.35	8.6575	81.75	8.5975	0	11.43
15/09/2012 08:00	0.027	78.15	9.0825	83.125	9	76.6775	12.3325
15/09/2012 09:00	0.027225	79.825	9.76	83.975	9.6	196.025	14.15
15/09/2012 10:00	0.0275625	81.475	10.6625	85.05	10.3975	289.875	15.44
15/09/2012 11:00	0.027675	82.525	11.6375	85.45	11.315	361.25	16.765
15/09/2012 12:00	0.0275625	82.6	12.545	85.425	12.2225	393.65	17.6675
15/09/2012 13:00	0.02745	81.975	13.2775	84.975	12.9925	384.825	17.9075
15/09/2012 14:00	0.0271125	80.625	13.7175	83.95	13.545	330.95	16.9975
15/09/2012 15:00	0.027	78.55	13.8275	82.65	13.8225	247.15	16.34
15/09/2012 16:00	0.0264375	76.35	13.745	81.5	13.845	217.975	15.1075
15/09/2012 17:00	0.025875	74.075	13.365	80.575	13.5	103.8275	13.9975
15/09/2012 18:00	0.0255375	72.4	12.9	80.325	13.0275	0	12.57
15/09/2012 19:00	0.0250875	70.515	12.2925	79.575	12.3725	0	11.94
15/09/2012 20:00	0.0248625	69.405	11.595	79.275	11.6975	0	11.1975
15/09/2012 21:00	0.0248625	69.0075	11.0375	78.65	11.1275	0	10.675
15/09/2012 22:00	0.0248625	68.7325	10.59	78.45	10.655	0	10.54
15/09/2012 23:00	0.0248625	68.8325	10.2225	78.65	10.2725	0	11.125
16/09/2012 00:00	0.0248625	69.445	10.0325	79.125	10.04	0	11.595
16/09/2012 01:00	0.0248625	70.0225	9.845	79.45	9.85	0	11.5175
16/09/2012 02:00	0.0248625	70.525	9.77	79.675	9.78	0	11.3925
16/09/2012 03:00	0.024975	70.85	9.69	79.875	9.705	0	11.6225
16/09/2012 04:00	0.0253125	71.125	9.6425	80	9.6625	0	11.775
16/09/2012 05:00	0.0253125	71.475	9.6325	80.175	9.635	0	11.7175
16/09/2012 06:00	0.0255375	71.775	9.6	80.375	9.6	0	10.9925
16/09/2012 07:00	0.0257625	72.275	9.645	80.775	9.6425	0	10.5625
16/09/2012 08:00	0.0257625	73.475	9.81	81.9	9.7625	2.8925	11.89
16/09/2012 09:00	0.0261	75.25	10.1	83.125	10.005	84.6875	13.6675
16/09/2012 10:00	0.0264375	77.15	10.545	84.475	10.42	64.975	14.0425
16/09/2012 11:00	0.027	79.25	11.1675	85.9	11.02	74.235	13.4
16/09/2012 12:00	0.0271125	80.825	11.8075	86.55	11.6425	211.7	14.355
16/09/2012 13:00	0.0271125	81.875	12.6425	87.2	12.3525	291.75	14.645
16/09/2012 14:00	0.0271125	81.975	13.1725	87.1	12.96	379.225	14.9175
16/09/2012 15:00	0.0271125	81.25	13.5325	86.7	13.535	257.55	14.22
16/09/2012 16:00	0.026775	79.65	13.675	85.625	13.7225	212.275	13.5175
16/09/2012 17:00	0.0261	77.525	13.3725	84.15	13.475	95.25	12.6475
16/09/2012 18:00	0.02565	74.775	12.7575	82.2	12.9225	0	10.5775
16/09/2012 19:00	0.0248625	72.4	12.02	80.775	12.16	0	9.1125
16/09/2012 20:00	0.0248625	71.2	11.2825	79.8	11.375	0	8.455
16/09/2012 21:00	0.0248625	70.425	10.5925	79.275	10.6725	0	7.96
16/09/2012 22:00	0.0248625	70.125	10	79.25	10.085	0	8.2825
16/09/2012 23:00	0.024525	70.275	9.5825	79.275	9.6275	0	7.92425
17/09/2012 00:00	0.02475	70.45	9.155	79.375	9.1875	0	7.9185
17/09/2012 01:00	0.0248625	70.9	8.7875	79.55	8.855	0	6.09125
17/09/2012 02:00	0.0248625	71.075	8.41	79.675	8.4925	0	6.62325
17/09/2012 03:00	0.0248625	71.6	8.1875	79.95	8.22	0	7.537
17/09/2012 04:00	0.02475	72.275	8.045	80.35	8.0525	0	7.893
17/09/2012 05:00	0.0248625	72.95	7.9925	80.725	7.975	0	8.08625
17/09/2012 06:00	0.0248625	73.5	7.9775	80.975	7.965	0	8.415
17/09/2012 07:00	0.0248625	74.45	8.105	81.525	8.095	0	8.395
17/09/2012 08:00	0.0253125	76.175	8.385	82.8	8.3325	17.5875	9.26
17/09/2012 09:00	0.025425	77.975	8.75	84.025	8.6625	40.9075	9.72
17/09/2012 10:00	0.0257625	79.625	9.235	85.175	9.1225	49.0025	10.5675
17/09/2012 11:00	0.0257625	81.35	10.0075	86.2	9.7625	207.7225	11.8275
17/09/2012 12:00	0.0257625	82.575	10.84	87.075	10.545	406.2	12.9325
17/09/2012 13:00	0.0262125	82.925	11.465	87.375	11.33	293.375	12.44
17/09/2012 14:00	0.0264375	81.95	11.84	86.575	11.85	186.925	12.0175
17/09/2012 15:00	0.0261	80.625	12	85.825	12.0475	142.2	11.7875
17/09/2012 16:00	0.02565	78.475	11.74	84.625	11.815	0	8.26775
17/09/2012 17:00	0.0248625	77.15	11.5475	83.9	11.5725	0	7.80275
17/09/2012 18:00	0.0248625	76.15	11.0325	83.45	11.09	0	7.93
17/09/2012 19:00	0.0248625	74.6	10.46	82.1	10.555	0	5.2375
17/09/2012 20:00	0.0248625	73.85	10.09	81.475	10.1325	0	5.20525
17/09/2012 21:00	0.0248625	73.05	9.46	80.875	9.5425	0	5.50125
17/09/2012 22:00	0.024975	72.875	8.97	80.875	9.035	0	2.47375
17/09/2012 23:00	0.0252	72.975	8.47	81.125	8.5275	0	2.32225
18/09/2012 00:00	0.0253125	73.325	8.0275	81.3	8.065	0	2.10925
18/09/2012 01:00	0.0253125	73.725	7.6675	81.575	7.7	0	3.27275
18/09/2012 02:00	0.0253125	74.05	7.3875	81.7	7.4325	0	3.10575
18/09/2012 03:00	0.024975	74.475	7.2625	81.95	7.27	0	5.132
18/09/2012 04:00	0.0252	74.85	7.1725	82.175	7.175	0	5.97425
18/09/2012 05:00	0.0253125	75.225	7.1025	82.2	7.1425	0	6.06775
18/09/2012 06:00	0.0253125	75.3	6.99275	82.275	7.0625	0	5.675
18/09/2012 07:00	0.0253125	75.975	6.9795	82.975	7.007	0	5.30975
18/09/2012 08:00	0.025425	77.45	7.0425	84.225	7.0155	9.8805	5.7545
18/09/2012 09:00	0.0257625	79.1	7.1825	85.475	7.1425	46.035	6.2685
18/09/2012 10:00	0.0257625	81.175	7.75	86.8	7.565	109.515	6.99575
18/09/2012 11:00	0.025875	83.125	8.515	87.95	8.2375	161.075	7.76325
18/09/2012 12:00	0.0262125	84.075	9.1575	88.475	8.975	251.475	8.109
18/09/2012 13:00	0.0262125	84.75	10.045	88.775	9.8225	307.925	8.98
18/09/2012 14:00	0.0268875	83.675	10.195	88.1	10.1425	171.6825	8.5135
18/09/2012 15:00	0.026775	82.7	10.5475	87.7	10.5675	270.325	9.34
18/09/2012 16:00	0.02655	81.65	10.4425	87.35	10.4825	92.61625	7.78125
18/09/2012 17:00	0.0262125	80.125	10.08	86.4	10.1575	0	6.5235
18/09/2012 18:00	0.0257625	78.425	9.6025	85.25	9.7	0	6.1305
18/09/2012 19:00	0.0253125	76.975	9.0075	84.2	9.0725	0	3.0935
18/09/2012 20:00	0.02565	76.45	8.51	83.85	8.525	0	3.37075
18/09/2012 21:00	0.0257625	76.225	8.0325	83.775	8.06	0	4.49725
18/09/2012 22:00	0.0257625	76.575	7.8075	83.95	7.8075	0	3.84275
18/09/2012 23:00	0.0257625	76.7	7.56	83.975	7.575	0	5.5435
19/09/2012 00:00	0.0257625	76.625	7.2975	83.85	7.34	0	5.36825
19/09/2012 01:00	0.0257625	76.875	7.2	84	7.1975	0	5.27125
19/09/2012 02:00	0.0257625	76.975	7.02725	83.975	7.0525	0	6.07525
19/09/2012 03:00	0.0257625	76.75	6.8295	81.725	6.90875	0	5.6885
19/09/2012 04:00	0.0257625	75.05	6.647	78.275	6.7405	0	5.3395
19/09/2012 05:00	0.0257625	74.55	6.41275	80.3	6.48675	0	5.548
19/09/2012 06:00	0.0259875	74.65	6.214	81.175	6.27175	0	5.1155
19/09/2012 07:00	0.0257625	75.2	6.04375	81.8	6.10725	0	4.93
19/09/2012 08:00	0.02565	76.675	6.24275	82.775	6.211	32.1225	6.6805
19/09/2012 09:00	0.0257625	79	6.8585	84.6	6.63625	182.95	8.9025
19/09/2012 10:00	0.026325	81.975	7.9025	86.625	7.5475	145.35	8.915
19/09/2012 11:00	0.02655	83.75	8.7875	87.575	8.645	304.15	10.1
19/09/2012 12:00	0.027105522	83.8	9.525	87.025	9.525	463.525	11.52
19/09/2012 13:00	0.027105522	83.925	10.5175	86.725	10.15	272.9	10.7925
19/09/2012 14:00	0.02745245	82.2	10.3375	85.825	10.3625	330.125	11.82
19/09/2012 15:00	0.027568093	81.525	10.9825	84.2	10.9925	202.65	11.09
19/09/2012 16:00	0.027568093	79.65	10.74	83.1	10.7225	201.575	10.92
19/09/2012 17:00	0.027105522	78.55	10.585	82.65	10.6925	33.8275	9.7
19/09/2012 18:00	0.026991453	76.875	10.3625	81.8	10.4475	0	8.915
19/09/2012 19:00	0.026200742	74.8	9.8575	80.375	9.94	0	7.10675
19/09/2012 20:00	0.025101663	73.4	9.36	79.6	9.455	0	5.48125
19/09/2012 21:00	0.024993727	72.5	8.9	79	8.975	0	3.56225
19/09/2012 22:00	0.02488579	71.975	8.425	78.65	8.4925	0	4.90225
19/09/2012 23:00	0.02488579	72	8.0775	78.975	8.105	0	3.3955
20/09/2012 00:00	0.02488579	72.025	7.6725	78.925	7.715	0	3.62725
20/09/2012 01:00	0.02488579	72.3	7.375	78.975	7.43	0	2.924
20/09/2012 02:00	0.02488579	72.725	7.1625	79.175	7.18	0	2.08375
20/09/2012 03:00	0.02488579	73.275	7.01725	79.55	7.01975	0	3.21825
20/09/2012 04:00	0.0252096	73.575	6.86075	79.65	6.88325	0	3.38625
20/09/2012 05:00	0.025317537	73.95	6.82375	79.775	6.83775	0	3.43225
20/09/2012 06:00	0.025317537	74.225	6.77425	79.65	6.80025	0	4.4395
20/09/2012 07:00	0.025317537	74.9	6.81675	80.35	6.81425	0	4.12425
20/09/2012 08:00	0.025645873	76.35	6.9985	81.6	6.93075	25.0325	5.33025
20/09/2012 09:00	0.025755319	78.5	7.525	83.275	7.3375	176.895	7.68325
20/09/2012 10:00	0.026311712	80.175	7.925	84.65	7.8125	208.55	8.915
20/09/2012 11:00	0.026763316	81.35	8.5225	85.275	8.475	138.925	8.9225
20/09/2012 12:00	0.027221165	82.15	9.185	86.025	9.065	151.625	9.3475
20/09/2012 13:00	0.027919792	82.275	9.545	86.2	9.4825	148.275	9.58
20/09/2012 14:00	0.028393544	82.225	9.9625	86	9.8975	129.25	9.6375
20/09/2012 15:00	0.028512384	81.425	10.035	85.35	10.05	113.1725	9.6175
20/09/2012 16:00	0.028155865	79.85	10.0075	84.15	10.075	15.21175	8.7675
20/09/2012 17:00	0.028037025	78.4	9.9275	83.025	9.95	2.2215	7.82775
20/09/2012 18:00	0.027919792	76.55	9.5975	81.7	9.65	0	7.581
20/09/2012 19:00	0.027221165	75.175	9.335	81.05	9.3825	0	5.88125
20/09/2012 20:00	0.026424224	74.35	9.045	80.55	9.0775	0	5.566
20/09/2012 21:00	0.02597726	73.425	8.555	80.025	8.665	0	5.0165
20/09/2012 22:00	0.025536428	73	8.14	79.775	8.2375	0	1.92475
20/09/2012 23:00	0.025536428	73.05	7.7875	79.775	7.8125	0	1.157
21/09/2012 00:00	0.025536428	73.175	7.37	79.95	7.425	0	1.7145
21/09/2012 01:00	0.025755319	73.425	6.98125	80	7.06225	0	0.7995
21/09/2012 02:00	0.025755319	73.925	6.733	80.25	6.76725	0	0.93625
21/09/2012 03:00	0.025755319	74.2	6.463	80.425	6.5115	0	3.67175
21/09/2012 04:00	0.025755319	74.45	6.225	80.525	6.28925	0	3.377
21/09/2012 05:00	0.025755319	74.825	6.06275	80.825	6.10925	0	3.84225
21/09/2012 06:00	0.025755319	74.975	5.83275	80.85	5.91425	0	2.683
21/09/2012 07:00	0.025755319	75.55	5.711	81.1	5.75525	0	0.47225
21/09/2012 08:00	0.025755319	76.85	5.76325	82.1	5.73875	51.353	2.425
21/09/2012 09:00	0.025755319	78.7	6.037	83.8	5.95	146.65	6.18425
21/09/2012 10:00	0.02608823	80.5	6.4355	85.175	6.32925	256.2	7.45725
21/09/2012 11:00	0.026649247	82.5	7.224	86.3	7.031	129.55	7.52425
21/09/2012 12:00	0.026993027	84.7	8.315	87.925	7.9325	124.45	7.94925
21/09/2012 13:00	0.028038632	85.725	9.155	88.575	8.87	173.725	8.5675
21/09/2012 14:00	0.029238446	86	10.1275	87.95	9.9225	224	9.29
21/09/2012 15:00	0.029482654	84.125	10.3175	87.1	10.395	323.575	9.6975
21/09/2012 16:00	0.029116342	82.025	10.5125	85.2	10.6375	216.7475	9.1345
21/09/2012 17:00	0.028155865	79.85	10.2475	84.15	10.325	40.3325	7.3715
21/09/2012 18:00	0.027686916	77.425	9.6825	82.675	9.7775	0	6.31375
21/09/2012 19:00	0.026089771	75.425	9.075	81.9	9.17	0	4.381
21/09/2012 20:00	0.025645873	74.025	8.4725	80.125	8.57	0	2.21175
21/09/2012 21:00	0.025317537	73.3	7.9975	77.775	8.0675	0	1.23825
21/09/2012 22:00	0.025317537	72.9	7.5725	80.275	7.6075	0	0.48575
21/09/2012 23:00	0.025426982	72.8	7.135	79.55	7.19	0	2.088
22/09/2012 00:00	0.025536428	72.85	6.73875	80.3	6.82925	0	3.7555
22/09/2012 01:00	0.025317537	72.85	6.3375	81.075	6.41825	0	1.29
22/09/2012 02:00	0.025317537	73.575	6.17325	81.525	6.17725	0	1.2335
22/09/2012 03:00	0.025426982	74.25	5.99425	81.9	5.99075	0	2.9505
22/09/2012 04:00	0.025755319	75.075	5.949	82.25	5.9685	0	3.8025
22/09/2012 05:00	0.025755319	75.675	5.9445	82.4	5.97175	0	3.65925
22/09/2012 06:00	0.025755319	75.9	5.87175	82.35	5.938	0	3.637
22/09/2012 07:00	0.025755319	76.075	5.75125	82.4	5.837	0	2.74025
22/09/2012 08:00	0.025755319	77.175	5.86825	83.325	5.86425	11.7225	2.44575
22/09/2012 09:00	0.025755319	78.975	6.244	84.7	6.0755	168.975	7.145
22/09/2012 10:00	0.026199201	81.3	6.94575	86.25	6.63475	262.675	8.4325
22/09/2012 11:00	0.026649247	83.1	7.745	87.225	7.43	303.1	9.2475
22/09/2012 12:00	0.027221165	83.675	8.4125	87.45	8.2425	410.6	10.29
22/09/2012 13:00	0.027802559	83.425	8.985	87.4	8.9175	329.45	11.14
22/09/2012 14:00	0.028753311	83.325	9.625	87.45	9.4175	334.15	11.6875
22/09/2012 15:00	0.029238446	81.85	9.5125	86.5	9.465	219.4	12.05
22/09/2012 16:00	0.029482654	80.325	9.5425	85.35	9.6725	105.29	11.41
22/09/2012 17:00	0.028994238	78.5	9.465	84.25	9.5775	32.6225	10.7075
22/09/2012 18:00	0.027583997	76.275	8.9925	82.8	9.13	0	6.1355
22/09/2012 19:00	0.025211109	74.125	8.36	81.375	8.515	0	3.33075
22/09/2012 20:00	0.02488579	72.55	7.655	80.475	7.78	0	0.724
22/09/2012 21:00	0.02488579	71.725	6.9985	80.1	7.09925	0	-0.7295
22/09/2012 22:00	0.02488579	71.4	6.4445	80	6.51175	0	-0.99275
22/09/2012 23:00	0.02488579	71.5	5.964	80.125	6.025	0	-0.36375
23/09/2012 00:00	0.02488579	71.6	5.5305	80.275	5.611	0	-0.58825
23/09/2012 01:00	0.02488579	71.875	5.172	80.35	5.26375	0	-1.6005
23/09/2012 02:00	0.02488579	72.025	4.8215	80.4	4.919	0	-1.363
23/09/2012 03:00	0.024993727	72.35	4.53525	80.55	4.618	0	-0.677
23/09/2012 04:00	0.02488579	72.4	4.17575	80.6	4.27325	0	-1.665
23/09/2012 05:00	0.024993727	72.55	3.85925	80.675	3.96525	0	-3.304
23/09/2012 06:00	0.024993727	72.675	3.55	80.725	3.65325	0	-4.158
23/09/2012 07:00	0.02488579	73.35	3.396	81.125	3.4655	0	-3.96075
23/09/2012 08:00	0.02488579	74.75	3.507	82.125	3.49525	10.86	-2.367
23/09/2012 09:00	0.024993727	77.125	4.01975	83.75	3.811	164.075	3.04175
23/09/2012 10:00	0.025536428	80.15	4.85925	85.575	4.5065	245.325	8.7425
23/09/2012 11:00	0.026313253	83.1	5.97925	87.175	5.62025	269.675	10.3225
23/09/2012 12:00	0.027454041	84.975	7.166	88.175	6.86125	310.35	10.73
23/09/2012 13:00	0.029238446	85.575	8.1575	88.5	7.93	338.625	11.2375
23/09/2012 14:00	0.029853939	84.975	8.87	87.925	8.7025	198.1	11.03
23/09/2012 15:00	0.029977701	83.7	9.315	87.275	9.275	244.225	11.255
23/09/2012 16:00	0.029853939	81.75	9.405	86.225	9.4675	157.69	10.585
23/09/2012 17:00	0.029482654	79.525	9.3375	84.775	9.475	20.21225	8.965
23/09/2012 18:00	0.029116342	76.975	9.015	83.15	9.14	0	7.77525
23/09/2012 19:00	0.028514008	74.625	8.5975	81.625	8.6975	0	7.143
23/09/2012 20:00	0.026880516	73	8.1675	80.6	8.24	0	6.9765
23/09/2012 21:00	0.025756844	71.95	7.7575	79.775	7.7875	0	6.49325
23/09/2012 22:00	0.02488579	71.375	7.4375	79.4	7.4725	0	6.80275
23/09/2012 23:00	0.02488579	71.025	7.15	79.225	7.2125	0	6.53425
24/09/2012 00:00	0.02488579	70.775	6.88225	79.025	6.9515	0	5.594
24/09/2012 01:00	0.02488579	70.575	6.564	78.875	6.63525	0	4.57575
24/09/2012 02:00	0.024460015	70.625	6.322	78.8	6.377	0	3.56575
24/09/2012 03:00	0.02488579	70.925	6.1675	78.975	6.18475	0	3.703
24/09/2012 04:00	0.02488579	71.25	6.0475	79.3	6.06425	0	4.17425
24/09/2012 05:00	0.0252096	71.675	5.9655	79.5	5.98425	0	3.84525
24/09/2012 06:00	0.025755319	72.125	5.96925	79.775	5.97775	0	4.20825
24/09/2012 07:00	0.026424224	72.325	6.065	80.15	6.05225	0	5.0105
24/09/2012 08:00	0.026991453	73.45	6.28725	81.35	6.22675	16.0965	5.9515
24/09/2012 09:00	0.026007825	74.825	6.5235	82.525	6.45225	35.5475	6.90625
24/09/2012 10:00	0.028639343	75.825	6.7785	83.4	6.7375	11.11175	7.42325
24/09/2012 11:00	0.029730178	76.5	7.19525	83.925	7.13075	14.2655	7.517
24/09/2012 12:00	0.030228573	77.6	7.7825	85.15	7.6575	88.5025	8.15325
24/09/2012 13:00	0.030479445	78.65	8.3825	85.75	8.33	68.6175	8.615
24/09/2012 14:00	0.030479445	78.825	8.7575	84.375	8.7725	79.655	8.98
24/09/2012 15:00	0.030479445	78.375	8.94	86.325	8.9375	80.7	9.17
24/09/2012 16:00	0.030733702	77.15	8.8225	85.3	8.845	0	8.445
24/09/2012 17:00	0.030987958	75.875	8.5975	84.4	8.615	0	7.70075
24/09/2012 18:00	0.030987958	75.2	8.38	83.8	8.3975	0	7.33
24/09/2012 19:00	0.030987958	74.8	8.17	83.1	8.18	0	7.46575
24/09/2012 20:00	0.031245632	74.325	7.9725	81.6	7.9675	0	7.416
24/09/2012 21:00	0.032030813	74.3	7.785	80.875	7.7825	0	7.18725
24/09/2012 22:00	0.038465881	75	7.745	80.875	7.75	0	7.0075
24/09/2012 23:00	0.047390474	75.4	7.6625	81.325	7.665	0	6.841
25/09/2012 00:00	0.053844179	75.4	7.51	81.25	7.51	0	6.69275
25/09/2012 01:00	0.059026373	75.5	7.3775	81.075	7.375	0	6.696
25/09/2012 02:00	0.061424495	75.475	7.285	81.075	7.28	0	6.71325
25/09/2012 03:00	0.06485964	75.25	7.2	80.725	7.1975	0	6.63575
25/09/2012 04:00	0.068399903	75.1	7.1375	80.225	7.135	0	6.59875
25/09/2012 05:00	0.076037949	74.8	7.0875	79.9	7.0875	0	6.593
25/09/2012 06:00	0.085448389	74.475	7.0725	79.3	7.0725	0	6.74625
25/09/2012 07:00	0.090793094	74.375	7.095	79.1	7.0925	0	6.8185
25/09/2012 08:00	0.095147708	74.25	7.1525	78.775	7.15	0	6.86525
25/09/2012 09:00	0.104066472	74.225	7.265	78.575	7.255	0	7.0575
25/09/2012 10:00	0.115044949	74.025	7.4725	78.475	7.46	1.85775	7.90075
25/09/2012 11:00	0.126982215	73.825	7.74	78.1	7.73	5.14625	8.62
25/09/2012 12:00	0.138155799	73.275	8.0375	77.725	8.03	18.651	9.01
25/09/2012 13:00	0.155343965	72.925	8.425	77.325	8.4275	31.9725	9.44
25/09/2012 14:00	0.188242026	72.35	8.725	75.65	8.725	16.8725	9.5325
25/09/2012 15:00	0.253940061	72.375	8.9525	74.675	8.955	32.86	9.7
25/09/2012 16:00	0.336133517	75.15	9.03	74.1	9.03	0.00725	9.3275
25/09/2012 17:00	0.397988311	74.8	8.985	73.45	8.985	0	8.8625
25/09/2012 18:00	0.433269263	74.075	8.9225	73.3	8.9225	0	9.175
25/09/2012 19:00	0.45639478	73.9	8.85	72.825	8.8525	0	9.245
25/09/2012 20:00	0.447617709	73.9	8.7825	72.4	8.78	0	9.1775
25/09/2012 21:00	0.378583325	74.125	8.72	72.725	8.72	0	9.0825
25/09/2012 22:00	0.302427538	74.45	8.6775	72.95	8.6775	0	9.025
25/09/2012 23:00	0.244551941	74.85	8.61	73.05	8.615	0	8.9625
26/09/2012 00:00	0.19978716	75.175	8.4775	73.05	8.4825	0	8.6375
26/09/2012 01:00	0.174032964	75.575	8.3525	72.85	8.3575	0	8.5875
26/09/2012 02:00	0.152034592	76.025	8.3025	73.475	8.31	0	8.46
26/09/2012 03:00	0.131888377	76.525	8.2875	73.95	8.2975	0	8.395
26/09/2012 04:00	0.117295118	76.85	8.25	74.325	8.26	0	8.205
26/09/2012 05:00	0.107843445	77.25	8.2175	74.7	8.2275	0	8.0775
26/09/2012 06:00	0.100670197	77.675	8.21	74.75	8.22	0	7.98975
26/09/2012 07:00	0.094831612	78.425	8.2375	75.25	8.24	0	8.02125
26/09/2012 08:00	0.089575662	79.625	8.3475	76.2	8.355	17.01	8.4725
26/09/2012 09:00	0.085142714	81.425	8.695	77.525	8.6875	73.45	8.81
26/09/2012 10:00	0.081439399	82.7	9.1475	78.575	9.14	122.05	9.3075
26/09/2012 11:00	0.078140687	83.35	9.52	79.3	9.5125	109.4025	9.54
26/09/2012 12:00	0.074950843	83.475	9.7925	79.75	9.79	79.1025	9.9725
26/09/2012 13:00	0.072883396	83.7	10.045	79.975	10.04	148.6	10.67
26/09/2012 14:00	0.070859458	83.925	10.3625	80.075	10.3625	128.8	11.335
26/09/2012 15:00	0.068155082	83.725	10.5275	79.95	10.53	152.45	11.6925
26/09/2012 16:00	0.066240931	83.05	10.485	79.55	10.5025	57.725	10.9325
26/09/2012 17:00	0.065066489	81.95	10.1675	78.45	10.185	1.43675	9.38
26/09/2012 18:00	0.065066489	80.875	9.855	77.375	9.865	0	8.725
26/09/2012 19:00	0.066240931	80.075	9.565	76.575	9.5775	0	8.5825
26/09/2012 20:00	0.06647745	79.725	9.345	76.175	9.355	0	8.19725
26/09/2012 21:00	0.06553409	79.7	9.1675	76.2	9.1775	0	7.767
26/09/2012 22:00	0.064370477	79.6	8.995	76.7	8.9975	0	7.6845
26/09/2012 23:00	0.063222962	79.575	8.8125	77.175	8.8225	0	7.21
27/09/2012 00:00	0.061868219	79.5	8.6375	77.475	8.6525	0	6.851
27/09/2012 01:00	0.060757608	79.35	8.3525	77.5	8.38	0	6.6695
27/09/2012 02:00	0.059880517	79.325	8.085	77.65	8.0925	0	6.26825
27/09/2012 03:00	0.058798262	79.4	7.925	77.975	7.93	0	6.02625
27/09/2012 04:00	0.057733751	79.4	7.7325	78.2	7.74	0	6.1335
27/09/2012 05:00	0.056681785	79.3	7.49	78.075	7.5025	0	5.4485
27/09/2012 06:00	0.056058078	79.225	7.14	77.975	7.15	0	2.76975
27/09/2012 07:00	0.055647201	80.225	6.9375	78.675	6.9335	0	2.07475
27/09/2012 08:00	0.055033327	82	7.08725	80.125	7.07025	0	3.175
27/09/2012 09:00	0.054424336	83.475	7.47	81.425	7.4275	149.28	7.164
27/09/2012 10:00	0.054424336	85.25	8.28	82.875	8.2175	131.75	8.95
27/09/2012 11:00	0.053622026	86.525	9.345	83.8	9.275	286.425	10.535
27/09/2012 12:00	0.052831679	86.775	10.1525	83.825	10.1525	206.7	11.33
27/09/2012 13:00	0.051852632	85.775	10.2725	82.55	10.275	111.5	10.1625
27/09/2012 14:00	0.050890037	84.775	10.2825	81.475	10.2925	75.0875	10.075
27/09/2012 15:00	0.050130179	83.925	10.235	80.525	10.24	17.8975	9.955
27/09/2012 16:00	0.049192999	83	10.125	79.85	10.1375	35.6975	10.05
27/09/2012 17:00	0.048637973	81.8	9.9375	79.125	9.9525	4.876	9.715
27/09/2012 18:00	0.048269468	80.525	9.705	78.025	9.7225	0	9.225
27/09/2012 19:00	0.047905456	79.775	9.4725	77.325	9.49	0	9.32
27/09/2012 20:00	0.047541444	79.425	9.2725	77.05	9.2925	0	9.2525
27/09/2012 21:00	0.046822323	79.275	9.1175	76.625	9.135	0	9.6925
27/09/2012 22:00	0.046822323	78.975	8.865	76.225	8.895	0	9.1925
27/09/2012 23:00	0.046289597	79	8.6425	76.175	8.65	0	8.825
28/09/2012 00:00	0.046112021	79.175	8.605	76.85	8.62	0	9.3475
28/09/2012 01:00	0.045585848	79.25	8.58	76.575	8.6	0	9.415
28/09/2012 02:00	0.045410456	79.3	8.51	76.475	8.525	0	9.245
28/09/2012 03:00	0.045410456	79.25	8.415	76.75	8.45	0	9.1175
28/09/2012 04:00	0.045410456	79.1	8.2175	76.475	8.25	0	8.14925
28/09/2012 05:00	0.044717546	79	7.9725	76.475	7.9975	0	6.04975
28/09/2012 06:00	0.044717546	78.975	7.6975	76.25	7.72	0	6.9445
28/09/2012 07:00	0.044204292	79.9	7.5225	76.7	7.5175	0	7.71875
28/09/2012 08:00	0.044033208	80.85	7.6175	78.2	7.6125	1.30975	8.49
28/09/2012 09:00	0.044033208	82.25	7.8675	79.275	7.8475	23.185	8.765
28/09/2012 10:00	0.044033208	83.625	8.2625	80.325	8.21	0	8.88
28/09/2012 11:00	0.044033208	85.125	9.025	81.65	8.9675	124.69	10.665
28/09/2012 12:00	0.044204292	85.875	9.695	82.05	9.6575	183.4375	10.545
28/09/2012 13:00	0.044717546	86.225	10.2225	82.2	10.18	290.8	11.47
28/09/2012 14:00	0.044890773	85.55	10.49	81.925	10.4975	252.575	11.1875
28/09/2012 15:00	0.044546461	84.5	10.255	80.95	10.2725	70.1475	10.13
28/09/2012 16:00	0.044033208	83.375	9.86	80	9.895	0	8.05425
28/09/2012 17:00	0.042856785	82.15	9.37	78.725	9.4225	0	6.85875
28/09/2012 18:00	0.042689926	80.825	8.8225	78.175	8.8675	0	5.675
28/09/2012 19:00	0.04252515	79.925	8.3	77.45	8.3475	0	5.5325
28/09/2012 20:00	0.042030822	79.475	7.83	77.375	7.87	0	5.10175
28/09/2012 21:00	0.042030822	79.275	7.4725	77.025	7.51	0	5.729
28/09/2012 22:00	0.042030822	79.225	7.1725	77.175	7.2	0	5.903
28/09/2012 23:00	0.041379969	79.45	6.97425	77.55	7.003	0	6.68175
29/09/2012 00:00	0.041379969	79.5	6.81775	77.7	6.85	0	6.7215
29/09/2012 01:00	0.041379969	79.6	6.63925	77.95	6.66625	0	7.02475
29/09/2012 02:00	0.041379969	79.85	6.55775	78.425	6.584	0	7.258
29/09/2012 03:00	0.041379969	80.1	6.5265	78.65	6.5485	0	7.339
29/09/2012 04:00	0.041058628	80.175	6.4785	78.85	6.509	0	7.5115
29/09/2012 05:00	0.041058628	80.275	6.416	78.65	6.4385	0	7.52
29/09/2012 06:00	0.040737288	80.675	6.466	78.7	6.47075	0	7.8045
29/09/2012 07:00	0.040737288	81.7	6.65875	79.325	6.65325	0	8.4125
29/09/2012 08:00	0.040737288	83.15	6.94625	80.375	6.924	84.775	9.3275
29/09/2012 09:00	0.040737288	84.625	7.405	81.55	7.34	258.225	10.8625
29/09/2012 10:00	0.040737288	86.9	8.3325	83.075	8.205	316.25	11.8275
29/09/2012 11:00	0.040737288	88.225	9.43	83.85	9.325	276.925	11.7075
29/09/2012 12:00	0.040737288	88.125	10.145	83.2	10.075	330.4	11.865
29/09/2012 13:00	0.040578641	87.925	10.4825	82.7	10.4425	267.275	11.9475
29/09/2012 14:00	0.039789414	87.025	10.5575	81.925	10.55	229.95	11.91
29/09/2012 15:00	0.03885946	86.075	10.435	81.175	10.4225	149.875	11.12
29/09/2012 16:00	0.038095975	84.85	10.1575	80.5	10.1875	73.9425	10.6675
29/09/2012 17:00	0.037494915	83.6	9.8375	79.85	9.87	30.635	9.3975
29/09/2012 18:00	0.037048456	81.725	9.3675	79.075	9.4225	0	8.1585
29/09/2012 19:00	0.036754633	80.575	8.9425	78.35	8.9625	0	7.889
29/09/2012 20:00	0.03646081	80.075	8.605	78.15	8.635	0	8.3
29/09/2012 21:00	0.03646081	79.925	8.4325	78.2	8.4525	0	8.135
29/09/2012 22:00	0.03646081	79.85	8.3275	78.275	8.3575	0	8.4925
29/09/2012 23:00	0.03646081	79.8	8.2625	78.275	8.28	0	8.2225
30/09/2012 00:00	0.03646081	80	8.2625	78.375	8.2675	0	8.48275
30/09/2012 01:00	0.036901544	80.2	8.33	78.475	8.345	0	9.285
30/09/2012 02:00	0.037048456	80.225	8.42	78.425	8.43	0	9.5175
30/09/2012 03:00	0.037197275	80.325	8.5	78.45	8.51	0	9.775
30/09/2012 04:00	0.037643735	80.4	8.585	78.3	8.595	0	10.0225
30/09/2012 05:00	0.037643735	80.4	8.66	78.25	8.665	0	10.5
30/09/2012 06:00	0.038095975	80.325	8.7	78.1	8.7025	0	11.04
30/09/2012 07:00	0.038246722	80.7	8.755	78.05	8.745	3.12125	11.5125
30/09/2012 08:00	0.038246722	81.65	8.8975	78.5	8.875	19.68625	12.5425
30/09/2012 09:00	0.038095975	83.525	9.24	79.575	9.2	62.0425	13.6025
30/09/2012 10:00	0.038246722	85.425	9.8625	81	9.765	159.375	14.11
30/09/2012 11:00	0.038246722	86.175	10.515	80.925	10.43	221.5	14.8575
30/09/2012 12:00	0.037794482	86.375	11.07	80.8	10.965	299.8	15.02
30/09/2012 13:00	0.037494915	86	11.475	80.35	11.3975	298.95	15.0075
30/09/2012 14:00	0.037048456	84.775	11.5775	79.775	11.5775	263.25	15.045
30/09/2012 15:00	0.036315788	83.6	11.385	78.175	11.3775	198.875	13.9925
30/09/2012 16:00	0.035737572	82.225	10.9775	77.625	11.0275	160.075	13.5975
30/09/2012 17:00	0.034742927	80.9	10.47	77.1	10.5175	10.12675	12.2975
30/09/2012 18:00	0.034324535	79.6	10.01	76.575	10.0275	0	11.5075
30/09/2012 19:00	0.034185071	78.675	9.635	76.075	9.6625	0	11.1375
30/09/2012 20:00	0.034185071	78.325	9.4275	75.775	9.4375	0	11.03
30/09/2012 21:00	0.033909775	78	9.2025	75.7	9.235	0	10.725
30/09/2012 22:00	0.033634478	77.95	8.9925	75.8	9.015	0	10.415
30/09/2012 23:00	0.033634478	77.95	8.82	75.825	8.84	0	10.21
01/10/2012 00:00	0.033909775	77.9	8.6575	76	8.6925	0	9.595
01/10/2012 01:00	0.034185071	77.825	8.49	76.175	8.54	0	9.285
01/10/2012 02:00	0.034185071	78.025	8.3875	76.5	8.405	0	8.98
01/10/2012 03:00	0.034185071	78.275	8.35	76.85	8.3725	0	9.055
01/10/2012 04:00	0.034185071	78.475	8.2975	77	8.345	0	8.72
01/10/2012 05:00	0.034185071	78.4	8.15	77	8.1975	0	8.3375
01/10/2012 06:00	0.034185071	78.55	8.0025	77.125	8.01	0	8.4075
01/10/2012 07:00	0.034185071	79.3	7.905	77.55	7.9225	0	8.075
01/10/2012 08:00	0.034185071	81.2	8.0825	78.7	8.045	23.3175	8.3795
01/10/2012 09:00	0.034185071	83.725	8.6175	80.55	8.53	186.625	9.815
01/10/2012 10:00	0.034185071	85	9.2125	81.95	9.1725	172.725	10.515
01/10/2012 11:00	0.034185071	85.95	9.805	82.475	9.7275	174.725	11.2025
01/10/2012 12:00	0.034185071	86.55	10.365	82.725	10.2725	144.375	10.8925
01/10/2012 13:00	0.034185071	86.125	10.74	82.425	10.7075	59.475	10.1675
01/10/2012 14:00	0.034185071	85.35	11.0025	81.475	10.9975	121.11	11.745
01/10/2012 15:00	0.033634478	85.225	11.1325	80.85	11.09	151.225	11.505
01/10/2012 16:00	0.033091077	83.775	11.005	80.2	11.04	55.42	10.545
01/10/2012 17:00	0.033091077	81.75	10.79	78.675	10.82	0	9.545
01/10/2012 18:00	0.033091077	79.7	10.375	77.3	10.42	0	9.0125
01/10/2012 19:00	0.032957007	78.325	9.87	76.1	9.9125	0	8.1725
01/10/2012 20:00	0.032554796	77.55	9.405	75.45	9.4475	0	6.712
01/10/2012 21:00	0.032554796	77.2	8.975	75.325	9.005	0	6.4995
01/10/2012 22:00	0.032688866	77.2	8.6625	75.525	8.6825	0	6.2585
01/10/2012 23:00	0.033091077	77.225	8.4125	75.7	8.45	0	6.94325
02/10/2012 00:00	0.033091077	77.15	8.16	75.65	8.21	0	6.96875
02/10/2012 01:00	0.033091077	77.05	7.8825	75.625	7.9225	0	6.15775
02/10/2012 02:00	0.033091077	77.175	7.625	76	7.665	0	6.04875
02/10/2012 03:00	0.033091077	77.35	7.47	76.3	7.495	0	5.74425
02/10/2012 04:00	0.033091077	77.6	7.3825	76.65	7.41	0	7.028
02/10/2012 05:00	0.033091077	77.925	7.365	76.875	7.3825	0	7.04825
02/10/2012 06:00	0.033091077	78.05	7.3375	77.175	7.37	0	7.246
02/10/2012 07:00	0.033091077	78.85	7.375	77.5	7.3775	0	7.4485
02/10/2012 08:00	0.033091077	80.35	7.4875	78.3	7.4775	8.3155	7.988
02/10/2012 09:00	0.033091077	81.875	7.805	79.375	7.7575	14.9375	8.37
02/10/2012 10:00	0.033091077	83.225	8.205	80.475	8.185	94.96	9.19
02/10/2012 11:00	0.033091077	83.65	8.595	81.025	8.5725	86.8525	9.6175
02/10/2012 12:00	0.033091077	84.85	9.1425	81.25	9.0175	306.4	11.0475
02/10/2012 13:00	0.033226928	85.45	9.72	81.3	9.6625	200.625	10.715
02/10/2012 14:00	0.033362778	84.225	9.8825	80.6	9.925	98.4375	10.1175
02/10/2012 15:00	0.033226928	83.6	9.8675	78.825	9.8425	12.295	8.616
02/10/2012 16:00	0.033091077	82.65	9.51	78.45	9.5575	77.3375	8.8025
02/10/2012 17:00	0.033091077	81.625	9.1325	78.225	9.17	0	7.975
02/10/2012 18:00	0.033634478	80.275	8.59	77.325	8.64	0	5.2525
02/10/2012 19:00	0.033909775	79.55	8.06	76.875	8.0825	0	3.5695
02/10/2012 20:00	0.034185071	79.3	7.6725	76.875	7.685	0	5.972
02/10/2012 21:00	0.034185071	79.175	7.455	77.025	7.4675	0	5.77075
02/10/2012 22:00	0.033909775	79	7.3125	77.175	7.3375	0	5.0295
02/10/2012 23:00	0.033634478	78.85	7.2	77.25	7.2125	0	4.30675
03/10/2012 00:00	0.033772126	78.325	7.125	77.05	7.145	0	4.83525
03/10/2012 01:00	0.036046345	78.05	7.065	75.95	7.065	0	4.88725
03/10/2012 02:00	0.041274448	79.4	7.1325	76.025	7.1425	0	4.97825
03/10/2012 03:00	0.05582568	79.925	7.22	76.2	7.225	0	5.02925
03/10/2012 04:00	0.067451057	80.075	7.029	76.1	7.0395	0	4.908
03/10/2012 05:00	0.071109937	80.025	6.9415	76.55	6.9485	0	4.997
03/10/2012 06:00	0.071109937	80	6.9005	76.625	6.9065	0	5.068
03/10/2012 07:00	0.069868882	80.275	6.87475	76.65	6.88	0	5.508
03/10/2012 08:00	0.068639142	81.225	6.97125	77.15	6.97225	5.105	5.74925
03/10/2012 09:00	0.068639142	82.675	7.3025	78.2	7.2775	49.44	6.5455
03/10/2012 10:00	0.067673789	84.1	7.8775	79.5	7.86	93.35	7.5675
03/10/2012 11:00	0.065536809	84.9	8.32	80.05	8.31	110.1	8.0525
03/10/2012 12:00	0.062548227	85.225	8.6575	80.2	8.655	147.975	8.865
03/10/2012 13:00	0.059665088	85.325	8.9775	80.2	8.97	106.5	8.875
03/10/2012 14:00	0.057105071	85.075	9.2475	79.75	9.255	132.1	9.605
03/10/2012 15:00	0.055035769	84.5	9.34	78.975	9.35	70.2975	9.105
03/10/2012 16:00	0.05302986	83.95	9.2575	78.325	9.2825	39.53	8.8225
03/10/2012 17:00	0.051274609	83	8.9725	77.475	8.995	0	8.3125
03/10/2012 18:00	0.050130179	81.575	8.62	76.7	8.6525	0	7.23375
03/10/2012 19:00	0.048822226	80.35	8.16	75.775	8.205	0	5.0415
03/10/2012 20:00	0.047905456	79.6	7.63	75.125	7.66	0	2.80775
03/10/2012 21:00	0.046822323	79.325	7.16	75.025	7.1875	0	0.8765
03/10/2012 22:00	0.046112021	79.275	6.806	75.3	6.82775	0	0.85225
03/10/2012 23:00	0.045410456	79.55	6.64325	76.05	6.65575	0	1.624
04/10/2012 00:00	0.044717546	79.75	6.604	76.625	6.6355	0	3.95625
04/10/2012 01:00	0.044204292	79.35	6.33675	76.45	6.377	0	1.73875
04/10/2012 02:00	0.044033208	79.175	6.01575	76.275	6.0415	0	0.78875
04/10/2012 03:00	0.043023644	79.35	5.8485	76.65	5.87525	0	2.676
04/10/2012 04:00	0.042689926	79.25	5.60775	76.45	5.64275	0	3.741
04/10/2012 05:00	0.042360374	79.15	5.31675	76.15	5.34775	0	3.02575
04/10/2012 06:00	0.042030822	79.275	5.165	76.3	5.19625	0	1.9995
04/10/2012 07:00	0.041542682	79.8	5.0615	76.825	5.082	0	0.8655
04/10/2012 08:00	0.041379969	81.575	5.257	78.375	5.23525	30.48975	2.5875
04/10/2012 09:00	0.041379969	83.275	5.825	80.3	5.7945	169.525	7.5755
04/10/2012 10:00	0.041379969	84.525	6.4895	81.3	6.43425	220.9	8.58
04/10/2012 11:00	0.041219298	85.45	7.19275	81.9	7.12575	337.975	9.3875
04/10/2012 12:00	0.040897958	85.6	7.8	81.8	7.73	227.125	9.6
04/10/2012 13:00	0.040737288	85.525	8.18	81.375	8.1575	200.3	9.9125
04/10/2012 14:00	0.040261347	85.575	8.3575	80.975	8.35	261.1925	10.39
04/10/2012 15:00	0.039789414	85.15	8.5325	80.65	8.525	59.96	9.4125
04/10/2012 16:00	0.039012153	84.225	8.475	79.975	8.4925	37.5475	9.375
04/10/2012 17:00	0.038246722	82.975	8.255	79.075	8.3	9.52275	8.9475
04/10/2012 18:00	0.037945228	81.1	7.8825	77.875	7.93	0	6.87575
04/10/2012 19:00	0.037643735	79.775	7.45	76.375	7.4725	0	4.622
04/10/2012 20:00	0.037643735	79.15	7.10425	75.875	7.125	0	4.0845
04/10/2012 21:00	0.037643735	78.675	6.78225	75.7	6.836	0	4.87925
04/10/2012 22:00	0.037346095	78.25	6.377	75.525	6.428	0	3.9905
04/10/2012 23:00	0.037197275	77.925	5.96825	75.4	6.019	0	2.74125
05/10/2012 00:00	0.037048456	78.05	5.7445	75.575	5.777	0	1.361
05/10/2012 01:00	0.037048456	78.35	5.68125	76.15	5.712	0	2.1805
05/10/2012 02:00	0.037048456	78.55	5.67825	76.65	5.7035	0	2.75825
05/10/2012 03:00	0.037048456	78.775	5.70275	77.15	5.7245	0	3.192
05/10/2012 04:00	0.037643735	78.95	5.7555	77.375	5.7765	0	3.37575
05/10/2012 05:00	0.037643735	79.125	5.79425	77.45	5.8195	0	3.321
05/10/2012 06:00	0.038246722	79.25	5.799	77.525	5.82325	0	2.9715
05/10/2012 07:00	0.038704802	79.625	5.7775	77.75	5.79575	0	3.245
[truncated: 5,729 more rows]
