# Supplementary material for: Continuous Dissolved Oxygen Measurements and Modelling Metabolism in Peatland Streams
Source: PLoS One. 2016 Aug 24;11(8):e0161363. doi: 10.1371/journal.pone.0161363 (PMC4996464; doi:10.1371/journal.pone.0161363)
Supplement: S2 Dataset — (TXT) [file pone.0161363.s002.txt]

Date	Q	Duop (T1)	T (T1)	Duop (T2)	T (T2)	IGR	AT
14/07/2012 01:00	0.13185	90.7	10.3975	90.925	10.4475	0	6.4885
14/07/2012 02:00	0.1301625	90.775	10.2125	91	10.2625	0	6.459
14/07/2012 03:00	0.1301625	90.725	10.0475	91	10.095	0	6.49875
14/07/2012 04:00	0.130584375	90.875	9.905	91.075	9.9525	0	6.24275
14/07/2012 05:00	0.1301625	91.55	9.815	91.775	9.86	0	6.56925
14/07/2012 06:00	0.1301625	92.525	9.8075	92.825	9.85	18.92	7.36475
14/07/2012 07:00	0.12976875	93.475	9.88	93.775	9.9275	78.8275	8.04425
14/07/2012 08:00	0.1285875	94.625	10.1825	94.925	10.24	172.55	8.605
14/07/2012 09:00	0.1285875	94.975	10.5675	95.375	10.625	195.675	9.3025
14/07/2012 10:00	0.128165625	94.65	10.8525	95.05	10.9075	171.2	9.2625
14/07/2012 11:00	0.1269	94.475	11.0275	94.825	11.085	179.925	9.44
14/07/2012 12:00	0.1261125	94.775	11.225	95.3	11.285	203.55	9.9575
14/07/2012 13:00	0.12493125	95.35	11.595	95.75	11.66	255.55	11.42
14/07/2012 14:00	0.1229625	95.525	12.1325	95.825	12.195	292.2	12.0525
14/07/2012 15:00	0.121078125	95.125	12.54	95.375	12.6025	387.25	13.08
14/07/2012 16:00	0.118771875	94.625	12.8175	94.875	12.8775	269.1	13.0525
14/07/2012 17:00	0.115734375	93.925	12.8525	94.175	12.91	44.2525	11.7125
14/07/2012 18:00	0.1146375	93.5	12.745	93.7	12.8025	64.105	11.21
14/07/2012 19:00	0.113175	92.925	12.56	93.125	12.62	37.51975	11.4525
14/07/2012 20:00	0.115003125	91.925	12.275	92.175	12.325	0	9.56
14/07/2012 21:00	0.1161	91.325	11.885	91.625	11.94	0	8.28025
14/07/2012 22:00	0.1161	90.925	11.325	91.225	11.3775	0	5.47625
14/07/2012 23:00	0.1161	90.925	10.755	91.225	10.805	0	6.76525
15/07/2012 00:00	0.1161	91.1	10.29	91.375	10.3375	0	7.5275
15/07/2012 01:00	0.115734375	91.175	9.8675	91.4	9.91	0	7.71325
15/07/2012 02:00	0.1146375	91.1	9.51	91.425	9.5525	0	7.20775
15/07/2012 03:00	0.1146375	91.325	9.2825	91.6	9.33	0	7.83175
15/07/2012 04:00	0.1146375	91.5	9.1175	91.8	9.165	0	8.0025
15/07/2012 05:00	0.1146375	92.2	9.0625	92.475	9.1125	0	9.1425
15/07/2012 06:00	0.1146375	93.175	9.1525	93.45	9.205	22.839	10.015
15/07/2012 07:00	0.114271875	94.225	9.375	94.475	9.43	72.6925	10.77
15/07/2012 08:00	0.113175	94.775	9.75	95.075	9.805	134.275	11.48
15/07/2012 09:00	0.113175	94.875	10.1375	95.15	10.1925	122.2	11.99
15/07/2012 10:00	0.11390625	95.575	10.865	95.825	10.93	244.25	12.8375
15/07/2012 11:00	0.1180125	95.625	11.53	95.875	11.595	221.95	12.715
15/07/2012 12:00	0.1191375	95.65	12.2475	95.9	12.3175	319.775	13.2675
15/07/2012 13:00	0.118771875	95.25	12.76	95.45	12.825	227.9	12.93
15/07/2012 14:00	0.11649375	95.15	13.285	95.25	13.3575	238.875	13.375
15/07/2012 15:00	0.114271875	94.65	13.7575	94.75	13.835	236.225	13.365
15/07/2012 16:00	0.111009375	94.35	14.0875	94.425	14.17	421.3	14.35
15/07/2012 17:00	0.10783125	93.775	14.2375	93.85	14.315	282.75	14.3025
15/07/2012 18:00	0.1044	93.175	14.0875	93.2	14.1625	136.075	13.4775
15/07/2012 19:00	0.1013625	92.725	13.835	92.8	13.905	47.6775	12.54
15/07/2012 20:00	0.098353125	91.9	13.4425	91.9	13.505	0	11.48
15/07/2012 21:00	0.095175	91.25	12.945	91.25	13	0	10.5025
15/07/2012 22:00	0.0941625	91.15	12.4575	91.175	12.5075	0	10.34
15/07/2012 23:00	0.095175	91.3	11.9825	91.375	12.0375	0	8.243
16/07/2012 00:00	0.0955125	91.575	11.6025	91.7	11.655	0	8.896
16/07/2012 01:00	0.095821875	91.725	11.23	91.85	11.28	0	9.31
16/07/2012 02:00	0.09613125	91.8	10.8725	91.925	10.92	0	8.558
16/07/2012 03:00	0.0979875	92	10.58	92.15	10.6275	0	8.8575
16/07/2012 04:00	0.09675	92.275	10.41	92.45	10.46	0	10.1
16/07/2012 05:00	0.09675	92.775	10.28	92.95	10.33	0	10.21
16/07/2012 06:00	0.0979875	93.4	10.245	93.65	10.3	9.6595	10.4325
16/07/2012 07:00	0.0979875	94.375	10.315	94.6	10.3675	48.64	10.805
16/07/2012 08:00	0.0979875	95.125	10.4475	95.375	10.505	112.25	11.44
16/07/2012 09:00	0.097678125	95.95	10.765	96.225	10.8225	216.35	11.9525
16/07/2012 10:00	0.0955125	96.35	11.2375	96.65	11.3	507.375	14.0275
16/07/2012 11:00	0.0945	96.225	11.635	96.525	11.7025	456.975	15.18
16/07/2012 12:00	0.09354375	95.75	11.9925	96	12.0575	140.27775	14.5125
16/07/2012 13:00	0.09106875	96.475	12.9325	96.75	13.0075	441.025	15.545
16/07/2012 14:00	0.090759375	96.075	13.9475	96.325	14.0275	550.225	17.7225
16/07/2012 15:00	0.0916875	95.05	14.3	95.1	14.3825	553.75	18.8675
16/07/2012 16:00	0.09045	94.075	14.67	94.225	14.7525	375.075	18.04
16/07/2012 17:00	0.087778125	93.425	14.64	93.525	14.7125	152.025	16.415
16/07/2012 18:00	0.08544375	93.125	14.4225	93.25	14.495	120.9975	15.7525
16/07/2012 19:00	0.082828125	92.3	14.0775	92.425	14.145	29.525	14.8075
16/07/2012 20:00	0.080071875	91.525	13.71	91.55	13.775	0	13.7925
16/07/2012 21:00	0.078975	91.15	13.3825	91.3	13.445	0	12.79
16/07/2012 22:00	0.07813125	91.15	13.0675	91.3	13.13	0	12.17
16/07/2012 23:00	0.07869375	91.225	12.68	91.4	12.7275	0	9.39
17/07/2012 00:00	0.078975	91.375	12.225	91.575	12.2775	0	7.84575
17/07/2012 01:00	0.078975	91.525	11.72	91.725	11.7725	0	6.42025
17/07/2012 02:00	0.078975	91.75	11.265	91.95	11.315	0	7.11
17/07/2012 03:00	0.078975	92.05	10.9175	92.3	10.9675	0	7.92
17/07/2012 04:00	0.07925625	92.35	10.64	92.675	10.685	0	5.904
17/07/2012 05:00	0.0795375	93.15	10.44	93.525	10.49	0	7.37125
17/07/2012 06:00	0.0801	94.175	10.43	94.55	10.4825	11.43825	10.8725
17/07/2012 07:00	0.0801	95.15	10.5475	95.525	10.6025	185.5	12.775
17/07/2012 08:00	0.07981875	96.15	10.955	96.6	11.0175	245.3625	13.6075
17/07/2012 09:00	0.078975	96.375	11.455	96.8	11.5225	388.15	15.28
17/07/2012 10:00	0.078975	96.375	11.89	96.8	11.96	213.325	14.8425
17/07/2012 11:00	0.07785	96.575	12.525	97.025	12.5925	342.1	15.7375
17/07/2012 12:00	0.077596875	96.8	13.4225	97.3	13.5	440.225	16.3175
17/07/2012 13:00	0.07734375	96.1	14.125	96.5	14.2075	381.175	16.81
17/07/2012 14:00	0.07785	95.675	14.4275	96.025	14.5125	341.225	17.48
17/07/2012 15:00	0.07785	94.775	14.7625	95.025	14.84	217.75	17.39
17/07/2012 16:00	0.076809375	92.9	14.6625	93.075	14.7325	45.8775	15.8475
17/07/2012 17:00	0.074446875	92.45	14.5175	92.575	14.59	50.315	15.11
17/07/2012 18:00	0.0736875	92.975	14.4225	93.15	14.4975	64.5575	14.665
17/07/2012 19:00	0.0736875	92.475	14.155	92.575	14.225	36.32325	14.24
17/07/2012 20:00	0.0736875	91.95	13.8775	92.025	13.945	2.8885	13.685
17/07/2012 21:00	0.0736875	91.325	13.605	91.4	13.675	0	12.825
17/07/2012 22:00	0.07318125	90.925	13.35	91.05	13.4125	0	12.035
17/07/2012 23:00	0.072675	90.875	13.085	91.05	13.14	0	11.32
18/07/2012 00:00	0.072421875	90.975	12.8225	91.15	12.8775	0	11.0175
18/07/2012 01:00	0.072421875	91.075	12.615	91.3	12.665	0	10.9025
18/07/2012 02:00	0.072675	91.15	12.4175	91.35	12.4725	0	10.45
18/07/2012 03:00	0.072675	91.2	12.2325	91.4	12.29	0	10.2675
18/07/2012 04:00	0.07318125	91.2	12.08	91.45	12.1375	0	10.11
18/07/2012 05:00	0.073940625	91.325	11.945	91.55	12.005	0	10.185
18/07/2012 06:00	0.076275	91.4	11.845	91.6	11.905	0.444	10.235
18/07/2012 07:00	0.081478125	91.375	11.81	91.7	11.87	12.02275	10.35
18/07/2012 08:00	0.10063125	91.075	11.8775	91.45	11.94	24.3375	10.635
18/07/2012 09:00	0.136828125	90.525	12.02	90.825	12.08	60.8175	11.1125
18/07/2012 10:00	0.171140625	90.4	12.1525	90.675	12.2125	32.7525	11.24
18/07/2012 11:00	0.211696875	90.65	12.225	90.825	12.2825	64.01	11.0175
18/07/2012 12:00	0.251859375	91.15	12.2875	91.25	12.345	61.87	10.8625
18/07/2012 13:00	0.30391875	91.525	12.39	91.575	12.45	120.925	10.72
18/07/2012 14:00	0.29266875	91.325	12.4925	91.425	12.55	88.0575	10.8475
18/07/2012 15:00	0.3493125	90.975	12.5575	91.05	12.6125	53.7425	10.7075
18/07/2012 16:00	0.4113	91.075	12.605	91.125	12.665	61.05	10.7675
18/07/2012 17:00	0.449690625	90.15	12.5875	90.25	12.64	47.3625	10.6225
18/07/2012 18:00	0.4642875	88.675	12.46	88.675	12.5175	0	10.05
18/07/2012 19:00	0.46771875	87.875	12.2675	87.925	12.3275	0	9.66
18/07/2012 20:00	0.463190625	87.625	12.045	87.6	12.105	0	9.1725
18/07/2012 21:00	0.41338125	86.8	11.81	86.725	11.8725	0	8.7375
18/07/2012 22:00	0.35116875	86.55	11.575	86.45	11.6375	0	8.7575
18/07/2012 23:00	0.297365625	86.85	11.365	86.75	11.425	0	8.58
19/07/2012 00:00	0.25396875	87.25	11.1725	87.225	11.2325	0	8.2125
19/07/2012 01:00	0.22201875	87.65	11.005	87.55	11.06	0	8.195
19/07/2012 02:00	0.19681875	87.95	10.815	87.95	10.865	0	8.01725
19/07/2012 03:00	0.178171875	88.35	10.605	88.35	10.655	0	7.48625
19/07/2012 04:00	0.1629	88.875	10.4275	88.925	10.48	0	7.5835
19/07/2012 05:00	0.148753125	90.025	10.305	90.05	10.355	0	7.8345
19/07/2012 06:00	0.138965625	91.45	10.2875	91.55	10.3375	28.8575	8.255
19/07/2012 07:00	0.133453125	92.55	10.38	92.65	10.435	64.3	8.65
19/07/2012 08:00	0.126140625	93.15	10.5475	93.3	10.6	132.3275	9.4075
19/07/2012 09:00	0.12105	93.625	10.7575	93.775	10.8075	99.65	9.4825
19/07/2012 10:00	0.1168875	94.425	11.1925	94.55	11.2525	144.655	9.895
19/07/2012 11:00	0.11390625	94.625	11.6825	94.8	11.7525	291.025	10.85
19/07/2012 12:00	0.112078125	94.175	11.9875	94.3	12.055	159.595	10.9175
19/07/2012 13:00	0.1099125	94.125	12.2575	94.325	12.3175	234.6	11.5425
19/07/2012 14:00	0.107803125	93.975	12.395	94.25	12.455	151.4	10.5225
19/07/2012 15:00	0.1060875	93.975	12.5525	94.4	12.6125	187.425	11.0125
19/07/2012 16:00	0.102375	94.15	12.7125	94.625	12.7725	218.9	11.625
19/07/2012 17:00	0.1006875	93.875	12.8025	94.325	12.8625	231.175	11.8075
19/07/2012 18:00	0.099	93.55	12.835	93.85	12.895	107.13	11.095
19/07/2012 19:00	0.0964125	93.05	12.6825	93.25	12.74	35.2935	10.39
19/07/2012 20:00	0.090196875	92.575	12.4175	92.75	12.47	5.50475	9.7375
19/07/2012 21:00	0.08870625	91.8	12.08	91.975	12.1325	0	8.695
19/07/2012 22:00	0.0880875	91.5	11.76	91.65	11.815	0	8.175
19/07/2012 23:00	0.087159375	91.525	11.4575	91.65	11.51	0	7.86025
20/07/2012 00:00	0.08685	91.65	11.185	91.775	11.24	0	7.553
20/07/2012 01:00	0.08685	91.725	10.9525	91.925	11.0025	0	7.4995
20/07/2012 02:00	0.08685	91.85	10.73	92.025	10.78	0	7.29625
20/07/2012 03:00	0.08685	91.925	10.5425	92.15	10.5925	0	7.52375
20/07/2012 04:00	0.0862875	92.075	10.3875	92.3	10.44	0	7.29875
20/07/2012 05:00	0.08600625	92.65	10.2825	92.8	10.3325	0	7.325
20/07/2012 06:00	0.085725	93.3	10.2375	93.475	10.2925	9.393	7.8455
20/07/2012 07:00	0.085725	94.125	10.275	94.325	10.3275	49.4475	8.5925
20/07/2012 08:00	0.0851625	95	10.4025	95.2	10.4575	107.575	9.4
20/07/2012 09:00	0.0846	95.75	10.6475	95.975	10.7025	161.575	9.9875
20/07/2012 10:00	0.0846	96.15	10.9925	96.375	11.0525	261.05	11.025
20/07/2012 11:00	0.0846	96.25	11.3775	96.45	11.445	273.95	11.4475
20/07/2012 12:00	0.083671875	96.325	11.8375	96.5	11.9025	303.85	11.78
20/07/2012 13:00	0.08251875	96.575	12.455	96.7	12.52	441.575	12.8125
20/07/2012 14:00	0.081421875	96.3	13.09	96.375	13.16	375.05	13.395
20/07/2012 15:00	0.078440625	95.525	13.385	95.575	13.46	246.35	13.5525
20/07/2012 16:00	0.075740625	94.975	13.6825	94.95	13.755	248.425	14.1975
20/07/2012 17:00	0.0747	94.525	13.7225	94.45	13.795	162.7	14.18
20/07/2012 18:00	0.07318125	93.925	13.6225	93.825	13.69	75.9925	13.505
20/07/2012 19:00	0.071409375	93.525	13.4375	93.35	13.5025	44.3575	13.2275
20/07/2012 20:00	0.07065	92.85	13.17	92.75	13.23	0	12.79
20/07/2012 21:00	0.07065	92.15	12.865	91.975	12.915	0	11.2125
20/07/2012 22:00	0.07065	91.95	12.5525	91.75	12.6025	0	11.435
20/07/2012 23:00	0.069384375	91.875	12.155	91.775	12.21	0	9.855
21/07/2012 00:00	0.068625	91.8	11.685	91.7	11.735	0	7.52075
21/07/2012 01:00	0.068625	92.05	11.1575	91.975	11.205	0	4.04425
21/07/2012 02:00	0.068625	92.2	10.59	92.125	10.635	0	2.3925
21/07/2012 03:00	0.068625	92.3	10.0725	92.225	10.115	0	1.692
21/07/2012 04:00	0.068625	92.525	9.69	92.475	9.7325	0	2.4115
21/07/2012 05:00	0.068625	92.975	9.4725	93.1	9.5225	0	4.421
21/07/2012 06:00	0.068625	93.7	9.33	93.875	9.3775	16.405	6.1095
21/07/2012 07:00	0.06913125	94.725	9.48	95	9.54	173.125	10.3125
21/07/2012 08:00	0.0696375	95.825	9.85	95.9	9.9	352.475	13.4125
21/07/2012 09:00	0.0696375	96.5	10.3175	96.55	10.3775	360.25	15.015
21/07/2012 10:00	0.0696375	96.55	10.79	96.55	10.85	223.675	14.8475
21/07/2012 11:00	0.068878125	96.95	11.4275	96.925	11.5	461.625	15.7775
21/07/2012 12:00	0.068625	97.275	12.2675	97.2	12.335	436.2	16.555
21/07/2012 13:00	0.067725	96.925	12.84	96.725	12.9075	128.765	15.58
21/07/2012 14:00	0.067725	96.4	13.35	95.95	13.425	309.2	15.4925
21/07/2012 15:00	0.066965625	96.45	13.9775	95.975	14.0625	355.925	17.2225
21/07/2012 16:00	0.0667125	95.825	14.3375	95.3	14.42	232.125	16.76
21/07/2012 17:00	0.0664875	95	14.34	94.4	14.42	142.65	16.52
21/07/2012 18:00	0.0658125	93.925	14.2175	93.25	14.29	45.7	15.595
21/07/2012 19:00	0.0658125	93.85	13.965	93.1	14.0375	64.0425	14.9275
21/07/2012 20:00	0.0658125	93.1	13.61	92.375	13.67	0	13.4725
21/07/2012 21:00	0.0658125	92.375	13.23	91.625	13.29	0	12.5025
21/07/2012 22:00	0.0658125	92.25	12.8975	91.525	12.9525	0	12.1275
21/07/2012 23:00	0.0658125	92.225	12.615	91.65	12.665	0	12.0325
22/07/2012 00:00	0.0658125	92.475	12.355	91.85	12.41	0	11.7925
22/07/2012 01:00	0.0664875	92.75	12.13	91.975	12.185	0	11.475
22/07/2012 02:00	0.0667125	92.85	11.9275	92.125	11.9875	0	11.6875
22/07/2012 03:00	0.06721875	92.625	11.7525	92.05	11.81	0	11.365
22/07/2012 04:00	0.068625	92.425	11.595	91.95	11.655	0	11.2875
22/07/2012 05:00	0.068878125	92.675	11.505	92.25	11.565	0	11.5975
22/07/2012 06:00	0.07115625	93.075	11.4725	92.675	11.53	0	12.34
22/07/2012 07:00	0.072421875	93.7	11.515	93.375	11.5775	29.695	12.9625
22/07/2012 08:00	0.072675	94.475	11.6825	94.1	11.7475	88.3925	14.4825
22/07/2012 09:00	0.0716625	95.825	12.15	95.475	12.2175	333.575	17.7525
22/07/2012 10:00	0.07115625	95.925	12.8175	95.925	12.885	416.625	17.3475
22/07/2012 11:00	0.07014375	94.5	13.3175	95.375	13.3925	234.925	17.3175
22/07/2012 12:00	0.068878125	95.05	13.9275	95.075	14.01	269.175	17.5
22/07/2012 13:00	0.06795	94.725	14.3575	94.7	14.4375	264.35	17.8725
22/07/2012 14:00	0.0667125	93.3	14.5375	93.675	14.615	167.605	17.98
22/07/2012 15:00	0.0660375	91.85	14.4925	92.6	14.57	72.3725	17.4175
22/07/2012 16:00	0.0648	92.5	14.555	92.475	14.6275	170.15	18.4
22/07/2012 17:00	0.063675	93.925	14.8675	93.325	14.9475	347.1	20.1325
22/07/2012 18:00	0.062775	93.875	15.125	93.2	15.2	198.15	18.64
22/07/2012 19:00	0.061425	92.65	15.07	92.05	15.1375	61.76	17.42
22/07/2012 20:00	0.0603	91.7	14.9925	90.975	15.06	14.865	17.11
22/07/2012 21:00	0.05985	90.4	14.8275	89.875	14.8975	0	16.78
22/07/2012 22:00	0.0594	89.975	14.5975	89.325	14.6625	0	16.6425
22/07/2012 23:00	0.0594	89.95	14.36	89.375	14.4275	0	16.97
23/07/2012 00:00	0.0594	89.9	14.145	89.525	14.215	0	17.31
23/07/2012 01:00	0.0594	90.4	13.9275	89.65	13.9925	0	16.61
23/07/2012 02:00	0.059625	90.675	13.6725	89.875	13.735	0	15.6575
23/07/2012 03:00	0.059625	90.8	13.455	89.875	13.515	0	15.305
23/07/2012 04:00	0.0594	91.125	13.2475	90.15	13.3075	0	15.055
23/07/2012 05:00	0.0594	91.55	13.065	90.5	13.1225	0	14.87
23/07/2012 06:00	0.0594	92.25	12.915	91.125	12.9725	0	14.9125
23/07/2012 07:00	0.0594	93.05	12.8725	91.975	12.9225	16.9175	15.095
23/07/2012 08:00	0.0594	94.2	12.93	92.975	12.9875	75.15	15.8075
23/07/2012 09:00	0.05900625	95	13.0475	93.825	13.11	90.9575	16.43
23/07/2012 10:00	0.0586125	95.35	13.2	94.125	13.27	33.6575	15.5975
23/07/2012 11:00	0.0586125	95.6	13.47	94.35	13.5425	176.725	16.5875
23/07/2012 12:00	0.0586125	95.65	13.755	94.45	13.8325	235.525	16.775
23/07/2012 13:00	0.0586125	95.7	14.085	94.55	14.1725	280.575	17.07
23/07/2012 14:00	0.0581625	95.35	14.295	94.2	14.3775	37.595	15.4225
23/07/2012 15:00	0.05900625	94.775	14.46	93.6	14.545	65.49	14.8825
23/07/2012 16:00	0.0612	93.6	14.5175	92.475	14.5975	59.1025	15.1275
23/07/2012 17:00	0.0639	92.95	14.4775	91.7	14.5575	38.54775	14.885
23/07/2012 18:00	0.065784375	92.95	14.42	91.675	14.5	44.3945	14.78
23/07/2012 19:00	0.06721875	93.15	14.285	91.925	14.365	64.5175	14.865
23/07/2012 20:00	0.067725	92.325	14.025	91.225	14.1025	0	13.6325
23/07/2012 21:00	0.067725	91.6	13.745	90.55	13.8175	0	12.92
23/07/2012 22:00	0.06721875	91.4	13.4625	90.4	13.53	0	12.12
23/07/2012 23:00	0.0667125	91.5	13.1825	90.425	13.25	0	11.76
24/07/2012 00:00	0.0667125	91.575	12.9	90.525	12.96	0	12.3275
24/07/2012 01:00	0.0664875	91.625	12.63	90.575	12.6875	0	11.655
24/07/2012 02:00	0.0664875	91.7	12.36	90.725	12.4175	0	10.2525
24/07/2012 03:00	0.0658125	91.775	12.1	90.875	12.16	0	10.6725
24/07/2012 04:00	0.065053125	91.975	11.8775	90.95	11.9425	0	10.3975
24/07/2012 05:00	0.064125	92.475	11.72	91.45	11.7875	0	9.5075
24/07/2012 06:00	0.062775	93.575	11.6825	92.55	11.7475	14.0865	9.66
24/07/2012 07:00	0.0621	94.425	11.7425	93.525	11.81	78.3725	11.66
24/07/2012 08:00	0.061425	95	12.0075	94.2	12.0775	276.2	14.345
24/07/2012 09:00	0.0612	95.625	12.4775	94.725	12.54	302.975	15.7925
24/07/2012 10:00	0.0603	95.875	12.9575	94.95	13.0225	320.75	16.21
24/07/2012 11:00	0.0594	96.275	13.775	95.375	13.8575	401.825	17.8025
24/07/2012 12:00	0.0583875	96	14.405	94.95	14.49	362.325	17.7175
24/07/2012 13:00	0.056925	95.45	14.575	94.275	14.6575	254.35	17.3975
24/07/2012 14:00	0.056025	94.875	14.745	93.525	14.825	198.625	17.0075
24/07/2012 15:00	0.055434375	94.45	14.8525	93.025	14.9275	195.1	17.28
24/07/2012 16:00	0.0552375	93.975	14.8	92.55	14.875	129.7	16.9025
24/07/2012 17:00	0.05445	93.475	14.655	92.05	14.73	78.5325	16.725
24/07/2012 18:00	0.05445	92.8	14.4125	91.275	14.49	33.98575	15.9075
24/07/2012 19:00	0.0536625	91.95	14.1325	90.55	14.2125	5.53625	14.9625
24/07/2012 20:00	0.0536625	91.575	13.9025	90.1	13.98	0	14.3925
24/07/2012 21:00	0.0536625	91.1	13.6475	89.675	13.7175	0	13.2
24/07/2012 22:00	0.0536625	90.9	13.375	89.575	13.435	0	11.51
24/07/2012 23:00	0.053859375	90.75	13.1025	89.775	13.165	0	11.3
25/07/2012 00:00	0.05405625	90.775	12.845	90.025	12.905	0	10.665
25/07/2012 01:00	0.05445	91.025	12.615	90.225	12.6725	0	10.6275
25/07/2012 02:00	0.054646875	91.3	12.3775	90.45	12.435	0	9.5125
25/07/2012 03:00	0.0552375	91.425	12.1925	90.65	12.25	0	9.8275
25/07/2012 04:00	0.0552375	91.475	11.93	90.7	11.99	0	8.61425
25/07/2012 05:00	0.0552375	91.65	11.6025	90.825	11.6625	0	6.74175
25/07/2012 06:00	0.0552375	92.45	11.4125	91.6	11.47	9.105	7.52125
25/07/2012 07:00	0.0552375	93.675	11.465	92.75	11.53	122.85	10.925
25/07/2012 08:00	0.0552375	94.975	11.73	94.15	11.795	235.725	14.3725
25/07/2012 09:00	0.0552375	96.025	12.21	95.325	12.28	480.025	15.945
25/07/2012 10:00	0.055040625	96.325	12.8025	95.625	12.8725	534.15	16.905
25/07/2012 11:00	0.054253125	96.45	13.5975	95.7	13.6825	448.1	17.26
25/07/2012 12:00	0.052678125	96.125	14.395	95.3	14.4825	356.125	17.5425
25/07/2012 13:00	0.0505125	95.25	14.7275	94.25	14.805	695.75	18.8525
25/07/2012 14:00	0.04955625	94.6	14.9475	93.45	15.0325	561.2	19.19
25/07/2012 15:00	0.04905	93.5	15.035	92.2	15.11	78.86	17.4225
25/07/2012 16:00	0.0482625	93.325	15.1625	91.925	15.245	129.125	16.6025
25/07/2012 17:00	0.0482625	92	14.98	90.65	15.055	16.265	15.3025
25/07/2012 18:00	0.04775625	91.3	14.65	89.85	14.7225	4.48925	14.3425
25/07/2012 19:00	0.0475875	91.175	14.39	89.7	14.47	1.79675	13.9825
25/07/2012 20:00	0.0475875	91.05	14.135	89.675	14.2075	0	13.375
25/07/2012 21:00	0.0475875	90.75	13.8475	89.4	13.92	0	12.9825
25/07/2012 22:00	0.0475875	90.625	13.575	89.325	13.6425	0	12.1275
25/07/2012 23:00	0.0482625	90.725	13.325	89.55	13.39	0	11.535
26/07/2012 00:00	0.0482625	90.9	13.065	89.75	13.125	0	11.35
26/07/2012 01:00	0.0482625	91.025	12.7975	89.925	12.8525	0	10.515
26/07/2012 02:00	0.0482625	91.1	12.5275	90.1	12.5825	0	9.745
26/07/2012 03:00	0.0482625	91.1	12.1875	90.025	12.2425	0	8.3125
26/07/2012 04:00	0.048459375	91.15	11.78	90.1	11.8375	0	8.53925
26/07/2012 05:00	0.04905	91.725	11.4725	90.675	11.5325	0	7.37125
26/07/2012 06:00	0.04865625	92.9	11.4	91.9	11.46	35.0425	8.785
26/07/2012 07:00	0.04905	94.175	11.5	93.225	11.5625	133.5125	11.9175
26/07/2012 08:00	0.04905	95.1	11.785	94.25	11.85	228.575	14.405
26/07/2012 09:00	0.04921875	95.875	12.1075	94.975	12.1725	205	14.0275
26/07/2012 10:00	0.049725	95.925	12.4575	95.25	12.525	273.6	14.5875
26/07/2012 11:00	0.049725	95.4	12.815	94.825	12.8775	397.95	15.885
26/07/2012 12:00	0.04921875	95.925	13.5275	95.2	13.61	508.85	16.7425
26/07/2012 13:00	0.0482625	95.95	14.44	95.15	14.5275	530.7	17.2475
26/07/2012 14:00	0.04775625	94.975	14.8325	93.825	14.9175	156.425	15.56
26/07/2012 15:00	0.0468	93.2	14.6775	91.75	14.75	93.3075	14.87
26/07/2012 16:00	0.0464625	92.175	14.45	90.55	14.5275	20.60325	13.8
26/07/2012 17:00	0.046125	92.15	14.46	90.475	14.54	47.5225	13.9325
26/07/2012 18:00	0.046125	92.225	14.4725	90.15	14.5525	88.0875	14.7425
26/07/2012 19:00	0.046125	92.65	14.4525	90.375	14.53	88.5275	15.0475
26/07/2012 20:00	0.046125	91.4	14.18	89.475	14.2525	0	14.275
26/07/2012 21:00	0.046125	89.975	13.67	88.1	13.735	0	12.305
26/07/2012 22:00	0.0468	89.475	13.0825	87.425	13.14	0	9.79
26/07/2012 23:00	0.0468	89.475	12.62	87.55	12.6725	0	7.92625
27/07/2012 00:00	0.0468	89.65	12.205	87.8	12.26	0	7.00725
27/07/2012 01:00	0.0468	89.95	11.8425	88.125	11.9025	0	5.4885
27/07/2012 02:00	0.0468	90.125	11.53	88.35	11.5875	0	6.6505
27/07/2012 03:00	0.0468	90.25	11.285	88.575	11.3425	0	9.9125
27/07/2012 04:00	0.0468	90.4	11.095	88.725	11.15	0	9.25775
27/07/2012 05:00	0.0468	90.825	10.9525	89.1	11.0025	0	8.3465
27/07/2012 06:00	0.0468	91.625	10.98	89.925	11.0375	21.06275	11.2725
27/07/2012 07:00	0.046996875	92.4	11.075	90.825	11.135	132.325	11.945
27/07/2012 08:00	0.0475875	93.025	11.165	91.525	11.225	230.35	12.285
27/07/2012 09:00	0.0475875	93.85	11.42	92.3	11.4825	335.625	13.405
27/07/2012 10:00	0.047925	95.225	12.1725	93.725	12.245	477.95	14.83
27/07/2012 11:00	0.0493875	95.1	13.1225	93.875	13.1975	529.35	15.9925
27/07/2012 12:00	0.04955625	94.8	13.9525	93.275	14.04	513.725	16.645
27/07/2012 13:00	0.048290625	94.35	14.5	92.5	14.5875	392.125	16.0125
27/07/2012 14:00	0.046996875	93.275	14.5975	91.075	14.6725	319.25	15.48
27/07/2012 15:00	0.0457875	92.675	14.65	90.325	14.73	320.75	14.73
27/07/2012 16:00	0.045253125	92	14.76	89.85	14.85	263.075	14.305
27/07/2012 17:00	0.04561875	91.175	14.695	89.125	14.775	173.525	14.3525
27/07/2012 18:00	0.04545	90.675	14.2975	88.2	14.3725	163.3725	14.165
27/07/2012 19:00	0.046125	90.4	13.975	88	14.05	35.145	12.9525
27/07/2012 20:00	0.04561875	89.55	13.5875	87.325	13.65	0	11.5975
27/07/2012 21:00	0.0446625	88.85	13.16	86.575	13.22	0	10.8175
27/07/2012 22:00	0.044325	88.55	12.8225	86.2	12.8725	0	10.32
27/07/2012 23:00	0.0439875	88.325	12.4625	86.15	12.51	0	9.685
28/07/2012 00:00	0.044325	88.675	12.085	86.275	12.14	0	9.7
28/07/2012 01:00	0.04449375	88.95	11.805	86.775	11.86	0	10.1525
28/07/2012 02:00	0.0446625	89.275	11.655	87.225	11.715	0	10.2
28/07/2012 03:00	0.0446625	89.625	11.54	87.375	11.6	0	10
28/07/2012 04:00	0.045253125	89.7	11.425	87.6	11.48	0	9.2375
28/07/2012 05:00	0.044859375	90	11.3225	87.9	11.38	0	9.0175
28/07/2012 06:00	0.045253125	90.85	11.2825	88.65	11.335	5.61525	9.51
28/07/2012 07:00	0.04545	91.975	11.335	89.75	11.3925	39.8475	10.1925
28/07/2012 08:00	0.04545	93.125	11.495	90.95	11.5625	121.65	11.525
28/07/2012 09:00	0.04545	93.9	11.7675	91.875	11.835	197.725	12.5775
28/07/2012 10:00	0.04629375	94.425	12.2025	92.6	12.27	224	12.995
28/07/2012 11:00	0.0468	94.375	12.7425	92.675	12.8125	194.625	13.1725
28/07/2012 12:00	0.0473625	94.125	13.3075	92.325	13.385	433	14.2125
28/07/2012 13:00	0.04663125	93.925	13.89	92.025	13.97	396.05	14.8275
28/07/2012 14:00	0.0457875	93.25	14.1275	91.15	14.21	274.325	14.6975
28/07/2012 15:00	0.045253125	92.35	14.12	90.025	14.2025	237.35	14.65
28/07/2012 16:00	0.04415625	91.275	13.985	88.825	14.06	22.4275	13.16
28/07/2012 17:00	0.04365	90.45	13.8	87.875	13.8725	52.1425	11.7925
28/07/2012 18:00	0.045225	90.75	13.8075	88.25	13.8875	143.6945	13.405
28/07/2012 19:00	0.0464625	89.825	13.6375	87.65	13.7025	4.71	11.3975
28/07/2012 20:00	0.0482625	89.275	13.3325	87.35	13.4	0	10.45
28/07/2012 21:00	0.04921875	88.625	12.9775	87.05	13.0325	0	8.42925
28/07/2012 22:00	0.04905	88.725	12.6325	87.05	12.685	0	7.849
28/07/2012 23:00	0.04955625	88.9	12.3525	87.2	12.4075	0	8.58225
29/07/2012 00:00	0.05090625	88.725	12.095	87.375	12.1525	0	8.05875
29/07/2012 01:00	0.0513	88.675	11.8475	87.7	11.905	0	8.3925
29/07/2012 02:00	0.0513	88.65	11.4675	87.625	11.52	0	7.14625
29/07/2012 03:00	0.0513	88.625	11.1375	87.525	11.1875	0	6.27375
29/07/2012 04:00	0.0505125	88.8	10.93	87.65	10.9825	0	7.052
29/07/2012 05:00	0.0505125	89.25	10.89	88.1	10.94	0	8.3075
29/07/2012 06:00	0.050315625	89.9	10.8925	88.675	10.9425	0.953	9.245
29/07/2012 07:00	0.049921875	90.825	10.965	89.6	11.02	87.2725	10.2775
29/07/2012 08:00	0.049725	92.025	11.235	90.9	11.295	232.65	11.495
29/07/2012 09:00	0.049725	92.525	11.5975	91.4	11.6675	266.725	12.44
29/07/2012 10:00	0.04905	92.6	11.89	91.475	11.955	145.76125	11.73
29/07/2012 11:00	0.04905	92.675	12.1575	91.525	12.225	151.3275	12.76
29/07/2012 12:00	0.04905	93.375	12.9475	91.975	13.025	294.875	13.17
29/07/2012 13:00	0.04905	93.375	13.9725	92.125	14.0675	599.075	15.575
29/07/2012 14:00	0.04865625	92.25	14.3525	90.825	14.435	448.375	16.1575
29/07/2012 15:00	0.047165625	91.325	14.4	89.625	14.485	310.475	14.61
29/07/2012 16:00	0.04629375	90.7	14.4	88.9	14.4775	94.5975	13.3925
29/07/2012 17:00	0.04545	90.075	14.22	88.075	14.305	35.235	12.535
29/07/2012 18:00	0.04545	89.625	14.055	87.525	14.135	115.8	12.785
29/07/2012 19:00	0.04545	89.425	13.8825	87.275	13.955	19.5125	12.0175
29/07/2012 20:00	0.04545	88.65	13.535	86.575	13.6	0	11.3475
29/07/2012 21:00	0.04545	87.875	13.1075	85.65	13.16	0	9.1725
29/07/2012 22:00	0.04545	87.65	12.665	85.4	12.71	0	7.77025
29/07/2012 23:00	0.04545	87.7	12.245	85.425	12.295	0	6.03475
30/07/2012 00:00	0.04545	87.6	11.7375	85.4	11.7875	0	4.2105
30/07/2012 01:00	0.04545	88.35	11.21	85.45	11.2575	0	3.63975
30/07/2012 02:00	0.04545	88.7	10.8375	85.825	10.8825	0	4.47875
30/07/2012 03:00	0.04545	88.775	10.565	86.2	10.6125	0	4.28125
30/07/2012 04:00	0.04505625	88.9	10.3	86.375	10.34	0	4.6465
30/07/2012 05:00	0.044859375	89.375	10.1475	86.825	10.1975	0	5.0755
30/07/2012 06:00	0.0446625	90.3	10.16	87.75	10.2125	0	6.523
30/07/2012 07:00	0.044859375	91.225	10.2425	88.825	10.2975	23.435	7.7215
30/07/2012 08:00	0.0457875	92.325	10.45	90.125	10.5025	97.38	9.085
30/07/2012 09:00	0.04663125	93.725	10.8525	91.75	10.9125	202.975	10.595
30/07/2012 10:00	0.04753125	94.2	11.2825	92.575	11.345	286.025	11.695
30/07/2012 11:00	0.04921875	94.25	11.685	92.6	11.7575	529.075	13.4275
30/07/2012 12:00	0.050709375	94.3	12.15	92.625	12.2175	462.75	13.665
30/07/2012 13:00	0.0505125	94.05	12.6875	92.275	12.7575	332.5	13.7275
30/07/2012 14:00	0.049021875	93.45	13.08	91.2	13.15	214.1	12.9475
30/07/2012 15:00	0.046996875	93.175	13.28	90.325	13.3525	191.55	13.2025
30/07/2012 16:00	0.04505625	92.45	13.2775	89.1	13.3425	176.975	12.29
30/07/2012 17:00	0.0439875	92.075	13.2725	87.65	13.345	100.315	12.0275
30/07/2012 18:00	0.042496875	91.125	13.13	86.5	13.1975	27.31625	11.53
30/07/2012 19:00	0.042215625	90.05	12.925	85.45	12.98	0	10.555
30/07/2012 20:00	0.0414	89.1	12.6375	85.625	12.6875	0	9.455
30/07/2012 21:00	0.04021875	88.425	12.2775	85.4	12.325	0	7.70475
30/07/2012 22:00	0.04005	88.425	11.9925	85.35	12.045	0	7.929
30/07/2012 23:00	0.0403875	88.525	11.685	85.375	11.7375	0	5.56575
31/07/2012 00:00	0.0410625	88.5	11.2075	85.2	11.25	0	3.18425
31/07/2012 01:00	0.0414	88.675	10.7175	85.275	10.7525	0	2.3055
31/07/2012 02:00	0.0414	88.85	10.2775	85.575	10.315	0	1.92125
31/07/2012 03:00	0.0417375	89	9.9125	85.9	9.945	0	1.80425
31/07/2012 04:00	0.0414	88.85	9.5675	86.05	9.605	0	0.6465
31/07/2012 05:00	0.04089375	89.15	9.2625	86.375	9.305	0	1.0965
31/07/2012 06:00	0.040725	89.875	9.095	87.225	9.1375	1.7175	2.44175
31/07/2012 07:00	0.040725	90.625	9.17	88.625	9.2225	103.8975	7.139
31/07/2012 08:00	0.04089375	92.05	9.5125	90.125	9.57	256.6	10.2525
31/07/2012 09:00	0.04089375	92.95	10.03	91.05	10.0975	306.15	11.75
31/07/2012 10:00	0.040725	93.125	10.51	91.4	10.5775	513.75	13.0425
31/07/2012 11:00	0.040725	93.5	10.98	91.525	11.045	236.225	13.4475
31/07/2012 12:00	0.04123125	93.875	11.6175	91.825	11.6975	184.775	13.8025
31/07/2012 13:00	0.042046875	93.725	12.2225	91.725	12.2975	259.125	14.56
31/07/2012 14:00	0.0439875	92.95	12.465	90.8	12.5275	464.425	16.2025
31/07/2012 15:00	0.044325	92.35	12.6075	89.85	12.675	478.475	16.7275
31/07/2012 16:00	0.0439875	92.5	12.91	89.6	12.99	396.925	16.695
31/07/2012 17:00	0.044325	91.9	13.1925	89.025	13.275	311.55	16.07
31/07/2012 18:00	0.044325	90.6	13.1175	87.5	13.1825	91.375	14.15
31/07/2012 19:00	0.04235625	89.675	12.8325	86.175	12.885	7.659	12.16
31/07/2012 20:00	0.0399375	88.7	12.45	85.025	12.5	0	10.92
31/07/2012 21:00	0.037828125	87.725	12.1	84.1	12.1475	0	10.04
31/07/2012 22:00	0.03718125	87.25	11.8525	83.625	11.905	0	10.0275
31/07/2012 23:00	0.0370125	87.1	11.6625	83.3	11.7125	0	9.9725
01/08/2012 00:00	0.0370125	87.325	11.51	83.275	11.5675	0	10.5775
01/08/2012 01:00	0.03735	87.65	11.4	83.475	11.4525	0	10.55
01/08/2012 02:00	0.0376875	87.575	11.29	83.575	11.34	0	10.32
01/08/2012 03:00	0.0376875	87.85	11.1925	83.95	11.245	0	10.2175
01/08/2012 04:00	0.038109375	88.15	11.13	84.475	11.18	0	11.2
01/08/2012 05:00	0.038840625	88.3	11.1025	85.05	11.1625	0	11.6725
01/08/2012 06:00	0.0399375	88.775	11.155	85.8	11.2125	4.44975	12.33
01/08/2012 07:00	0.04235625	89.825	11.305	86.875	11.3625	20.675	13.15
01/08/2012 08:00	0.045253125	91.075	11.4975	87.575	11.565	18.8975	13.495
01/08/2012 09:00	0.0468	90.95	11.615	86.725	11.675	21.53275	13.685
01/08/2012 10:00	0.0468	90.875	11.77	87.775	11.8375	164.175	15.11
01/08/2012 11:00	0.045590625	91.8	12.115	89.075	12.1875	128.85	15.1775
01/08/2012 12:00	0.04381875	92	12.4425	89.575	12.51	268.2	16.4325
01/08/2012 13:00	0.042046875	92.65	12.9225	89.925	13	192.475	16.5875
01/08/2012 14:00	0.0403875	92.725	13.3825	90.1	13.47	383.475	17.925
01/08/2012 15:00	0.0394875	91.8	13.585	89.275	13.66	147.225	17.0625
01/08/2012 16:00	0.039628125	90.85	13.6	88.225	13.67	57.8525	16.36
01/08/2012 17:00	0.0414	90.025	13.595	87.175	13.665	11.0655	15.7275
01/08/2012 18:00	0.042496875	89.325	13.615	86.45	13.6875	20.95	15.4975
01/08/2012 19:00	0.042075	88.7	13.585	85.9	13.6525	0	15.165
01/08/2012 20:00	0.042665625	88.075	13.4575	85.45	13.5275	0	14.9175
01/08/2012 21:00	0.044325	87.75	13.2875	85.1	13.35	0	14.1375
01/08/2012 22:00	0.045253125	87.5	13.1175	84.875	13.175	0	14.0625
01/08/2012 23:00	0.04545	87.475	12.995	84.7	13.0525	0	14.1375
02/08/2012 00:00	0.04545	87.3	12.8825	84.65	12.9375	0	13.9075
02/08/2012 01:00	0.0446625	87.675	12.785	84.6	12.84	0	13.9625
02/08/2012 02:00	0.04449375	87.6	12.6975	84.575	12.75	0	13.645
02/08/2012 03:00	0.0439875	87.525	12.585	84.4	12.635	0	13.2175
02/08/2012 04:00	0.04314375	87.4	12.4575	84.4	12.505	0	13.0475
02/08/2012 05:00	0.0426375	87.5	12.385	84.575	12.4325	0.531	12.83
02/08/2012 06:00	0.0426375	88.05	12.3725	85.025	12.425	15.52025	12.8525
02/08/2012 07:00	0.04235625	88.425	12.3575	85.375	12.4125	18.265	12.9025
02/08/2012 08:00	0.04190625	88.625	12.345	85.55	12.3975	5.70825	12.25
02/08/2012 09:00	0.0433125	89.725	12.45	86.4	12.5125	61.9075	12.2475
02/08/2012 10:00	0.046125	91.25	12.6675	88.175	12.73	112.275	12.6125
02/08/2012 11:00	0.04865625	91.925	12.885	89.575	12.9525	121.115	12.955
02/08/2012 12:00	0.05011875	92.45	13.115	90.425	13.1775	162.825	13.3275
02/08/2012 13:00	0.05248125	92.475	13.38	90.65	13.46	190.875	13.7625
02/08/2012 14:00	0.052875	92.325	13.6925	90.55	13.7675	218.675	14.4625
02/08/2012 15:00	0.051496875	91.85	13.9575	90	14.045	242.85	15.6075
02/08/2012 16:00	0.05090625	91.15	14.1175	89	14.2075	162	15.8325
02/08/2012 17:00	0.04978125	90.8	14.28	88.375	14.365	178.175	16.0925
02/08/2012 18:00	0.0482625	89.825	14.26	87.525	14.34	71.0375	15.66
02/08/2012 19:00	0.046996875	88.725	14.13	86.275	14.2025	18.50325	15.0525
02/08/2012 20:00	0.0468	87.325	13.94	84.725	14.0075	0	13.7375
02/08/2012 21:00	0.04629375	86.375	13.7175	83.375	13.78	0	12.7675
02/08/2012 22:00	0.045421875	85.7	13.38	82.575	13.4275	0	10.305
02/08/2012 23:00	0.045253125	84.9	12.885	81.9	12.9175	0	7.65925
03/08/2012 00:00	0.044325	85.5	12.525	82.075	12.5575	0	7.7355
03/08/2012 01:00	0.04365	86.4	12.365	82.775	12.4075	0	7.608
03/08/2012 02:00	0.04280625	86.6	12.215	83.075	12.255	0	9
03/08/2012 03:00	0.0426375	86.525	11.9975	83.025	12.0375	0	8.81
03/08/2012 04:00	0.04235625	86.575	11.7425	82.975	11.7825	0	7.858
03/08/2012 05:00	0.042075	86.65	11.51	83.1	11.5475	0	7.398
03/08/2012 06:00	0.0417375	87.45	11.4025	83.875	11.4425	18.14	7.61225
03/08/2012 07:00	0.0414	88.65	11.425	85.05	11.475	93.02	8.067
03/08/2012 08:00	0.0414	89.775	11.5625	86.375	11.6275	247.25	9.845
03/08/2012 09:00	0.04123125	90.575	11.95	87.6	12.0325	366.85	13.2275
03/08/2012 10:00	0.04055625	91.2	12.6725	88.425	12.7675	483.525	16.575
03/08/2012 11:00	0.04021875	91.4	13.44	88.7	13.5525	507.9	17.28
03/08/2012 12:00	0.04005	90.85	14.285	88.425	14.4125	559.8	17.9475
03/08/2012 13:00	0.04005	90.325	15.1925	87.5	15.3175	606.9	18.58
03/08/2012 14:00	0.039628125	89.45	15.87	86.075	15.9875	570.525	19.05
03/08/2012 15:00	0.03915	88.025	16.1575	84.15	16.2575	540.775	19.6
03/08/2012 16:00	0.038109375	86.025	15.895	81.525	15.9575	378.025	19.115
03/08/2012 17:00	0.03718125	84.275	15.355	79.05	15.4025	209.675	17.905
03/08/2012 18:00	0.0370125	83.825	14.95	77.8	15.0025	114.525	16.59
03/08/2012 19:00	0.036590625	83.425	14.65	77.275	14.705	0	15.1025
03/08/2012 20:00	0.03645	82.9	14.2725	76.975	14.3175	0	13.3475
03/08/2012 21:00	0.036028125	82.425	13.8	76.6	13.825	0	11.43
03/08/2012 22:00	0.03645	82.725	13.2175	76.35	13.23	0	7.6275
03/08/2012 23:00	0.03645	83.65	12.6325	76.5	12.64	0	6.60075
04/08/2012 00:00	0.03645	85.05	12.095	77.075	12.1	0	4.74675
04/08/2012 01:00	0.03645	85.75	11.61	77.775	11.62	0	4.35575
04/08/2012 02:00	0.03645	86.1	11.185	78.4	11.195	0	4.19175
04/08/2012 03:00	0.03645	86.425	10.845	79.2	10.85	0	3.03
04/08/2012 04:00	0.036590625	86.6	10.525	79.9	10.53	0	2.738
04/08/2012 05:00	0.03645	86.65	10.2425	80.6	10.2525	0	2.335
04/08/2012 06:00	0.036590625	87.275	10.085	81.625	10.1	0	3.65425
04/08/2012 07:00	0.0370125	88.675	10.12	83.025	10.16	97.725	8.52275
04/08/2012 08:00	0.036590625	89.775	10.4125	84.9	10.4725	244.2	12.43
04/08/2012 09:00	0.03645	90.625	10.985	86.5	11.0725	380.975	15.44
04/08/2012 10:00	0.03645	91.55	11.81	88	11.93	497.325	17.1875
04/08/2012 11:00	0.038109375	92.5	12.75	88.725	12.875	599.1	18.43
04/08/2012 12:00	0.039628125	92.625	13.7025	88.55	13.85	652.775	19.245
04/08/2012 13:00	0.03898125	91.675	14.3375	87.6	14.4625	429.25	18.97
04/08/2012 14:00	0.03825	89.875	14.3825	85.55	14.47	324.825	18.5025
04/08/2012 15:00	0.03735	88.375	14.04	83.65	14.105	57.23975	16.7075
04/08/2012 16:00	0.041540625	85.35	13.5125	85.25	13.57	0	13.6
04/08/2012 17:00	0.103584375	87.425	13.4975	87.1	13.5625	3.8185	13.2575
04/08/2012 18:00	0.228740625	87.225	13.6025	86.775	13.6675	9.4285	13.5225
04/08/2012 19:00	0.310078125	87.1	13.645	86.725	13.71	18.45075	13.775
04/08/2012 20:00	0.284484375	85.775	13.5975	85.325	13.6625	0	13.04
04/08/2012 21:00	0.219825	85.5	13.505	85.05	13.5725	0	12.68
04/08/2012 22:00	0.175359375	86.425	13.4	85.8	13.465	0	12.185
04/08/2012 23:00	0.137446875	87.375	13.2775	86.55	13.34	0	11.65
05/08/2012 00:00	0.115453125	88.3	13.145	87.1	13.205	0	11.7725
05/08/2012 01:00	0.101728125	89.075	13.025	87.525	13.085	0	11.59
05/08/2012 02:00	0.0898875	89.475	12.9075	87.7	12.965	0	11.5225
05/08/2012 03:00	0.083165625	89.75	12.7875	87.7	12.8425	0	11.415
05/08/2012 04:00	0.077596875	89.95	12.6475	87.775	12.7	0	11.1925
05/08/2012 05:00	0.073434375	90.275	12.505	88.025	12.56	0	10.7325
05/08/2012 06:00	0.07014375	91.05	12.435	88.675	12.4925	7.73725	10.8975
05/08/2012 07:00	0.067921875	92.5	12.495	90.05	12.55	75.7375	11.6575
05/08/2012 08:00	0.065278125	93.5	12.6475	91.25	12.705	126.35	12.6925
05/08/2012 09:00	0.063	94.225	12.9625	92.025	13.03	236.7	13.625
05/08/2012 10:00	0.06075	94.55	13.465	92.3	13.5375	292.35	14.44
05/08/2012 11:00	0.059203125	94.45	13.9	92.15	13.9825	120.875	14.3625
05/08/2012 12:00	0.05754375	94.05	14.1925	91.45	14.275	173.725	14.805
05/08/2012 13:00	0.05563125	93.875	14.4725	90.95	14.5525	186.475	15.2425
05/08/2012 14:00	0.05445	93.55	14.6875	90.475	14.765	229.75	15.8875
05/08/2012 15:00	0.052678125	93.375	14.87	90.125	14.9475	216.65	16.115
05/08/2012 16:00	0.0513	92.675	14.92	89.425	14.9925	144.675	15.73
05/08/2012 17:00	0.05011875	91.475	14.755	88.2	14.825	59.57	14.8025
05/08/2012 18:00	0.04955625	91.3	14.6125	87.825	14.6825	5.264	14.395
05/08/2012 19:00	0.04905	91.15	14.4425	87.6	14.5175	24.155	14.085
05/08/2012 20:00	0.048459375	89.9	14.175	86.6	14.2475	0	12.8975
05/08/2012 21:00	0.047925	89.175	13.815	85.55	13.8775	0	11.1725
05/08/2012 22:00	0.0475875	89.15	13.5175	85.25	13.58	0	10.0325
05/08/2012 23:00	0.0475875	89.325	13.33	85.6	13.3925	0	10.86
06/08/2012 00:00	0.0475875	89.475	13.1675	85.675	13.23	0	11.32
06/08/2012 01:00	0.046996875	89.575	13.0225	85.825	13.08	0	11.28
06/08/2012 02:00	0.0468	89.65	12.885	85.925	12.94	0	11.2125
06/08/2012 03:00	0.0468	89.7	12.765	86	12.815	0	11.15
06/08/2012 04:00	0.0468	89.7	12.65	86.525	12.7025	0	10.9125
06/08/2012 05:00	0.0468	89.775	12.55	86.6	12.61	0	10.88
06/08/2012 06:00	0.0468	90.275	12.495	87.025	12.5475	0	11.11
06/08/2012 07:00	0.0468	90.9	12.48	87.7	12.5325	1.35975	11.53
06/08/2012 08:00	0.04663125	91.55	12.495	88.35	12.55	22.35725	11.6525
06/08/2012 09:00	0.046125	92.45	12.5675	89.025	12.625	64.5475	12.115
06/08/2012 10:00	0.04629375	93.375	12.7475	89.925	12.8075	105.8725	12.38
06/08/2012 11:00	0.0468	93.825	13.005	90.75	13.0675	146.72	12.86
06/08/2012 12:00	0.0468	94.375	13.3225	91.525	13.395	258.525	13.605
06/08/2012 13:00	0.046996875	93.7	13.5475	91.45	13.6175	249.375	14.4125
06/08/2012 14:00	0.04775625	93.1	13.6425	90.7	13.715	68.975	13.57
06/08/2012 15:00	0.048459375	93.075	13.8575	90.95	13.9375	121.1825	14.3125
06/08/2012 16:00	0.05113125	92.875	14.04	91.05	14.12	100.175	13.955
06/08/2012 17:00	0.05585625	92.875	14.1925	91.45	14.27	118.57	14.6225
06/08/2012 18:00	0.05878125	92.25	14.1875	90.625	14.2625	64.995	14.795
06/08/2012 19:00	0.059625	91.55	14.115	89.875	14.1925	16.74225	14.495
06/08/2012 20:00	0.059203125	90.75	13.9625	89.075	14.0325	0	13.54
06/08/2012 21:00	0.0583875	90.175	13.7275	88.225	13.795	0	12.425
06/08/2012 22:00	0.056475	90.05	13.4775	87.775	13.54	0	11.525
06/08/2012 23:00	0.055434375	90.2	13.2475	87.475	13.3075	0	11.2125
07/08/2012 00:00	0.05405625	90.125	12.955	87.5	13.005	0	9.7375
07/08/2012 01:00	0.053465625	90.1	12.5725	87.4	12.62	0	8.845
07/08/2012 02:00	0.0520875	90.3	12.325	87.45	12.375	0	8.5825
07/08/2012 03:00	0.051103125	90.425	12.195	87.7	12.245	0	9.52
07/08/2012 04:00	0.050315625	90.5	12.08	87.775	12.1375	0	10.04
07/08/2012 05:00	0.049725	90.575	11.995	87.975	12.055	0	10.3175
07/08/2012 06:00	0.05011875	90.425	11.9475	88.125	12.0075	0	10.765
07/08/2012 07:00	0.054478125	91.3	12.005	89.85	12.0675	10.25675	11.02
07/08/2012 08:00	0.067865625	92.625	12.245	92.25	12.3025	57.4225	11.7
07/08/2012 09:00	0.0849375	93.45	12.6225	93.425	12.68	209.95	12.945
07/08/2012 10:00	0.0916875	93.975	13.13	94	13.2	188.3525	13.575
07/08/2012 11:00	0.092925	94.025	13.8925	93.975	13.9725	497.475	14.86
07/08/2012 12:00	0.092925	93.375	14.39	93	14.4675	301.5625	15.0225
07/08/2012 13:00	0.0898875	92.875	14.6225	92.325	14.6975	109.515	14.2625
07/08/2012 14:00	0.085696875	92.85	14.835	91.925	14.91	164.4075	14.5525
07/08/2012 15:00	0.08060625	92.4	14.9075	91.225	14.9775	113.4975	14.48
07/08/2012 16:00	0.07734375	92.2	14.855	90.825	14.925	83.315	14.085
07/08/2012 17:00	0.073940625	92.15	14.78	90.6	14.85	87.645	13.6875
07/08/2012 18:00	0.0716625	91.65	14.595	89.975	14.6625	40.1575	12.995
07/08/2012 19:00	0.068653125	90.975	14.3475	89.225	14.4175	0	12.52
07/08/2012 20:00	0.066740625	90.7	14.1	88.75	14.17	0	11.9575
07/08/2012 21:00	0.064378125	90.625	13.865	88.5	13.93	0	11.475
07/08/2012 22:00	0.061425	90.675	13.645	88.425	13.7075	0	11.3425
07/08/2012 23:00	0.05985	90.775	13.435	88.4	13.4975	0	11.1775
08/08/2012 00:00	0.0583875	90.825	13.225	88.425	13.285	0	10.815
08/08/2012 01:00	0.057121875	90.85	13.0375	88.425	13.0925	0	10.4675
08/08/2012 02:00	0.05625	90.975	12.835	88.525	12.8875	0	10.0025
08/08/2012 03:00	0.055828125	91.025	12.6525	88.625	12.7025	0	10.165
08/08/2012 04:00	0.05484375	91.1	12.5175	88.7	12.575	0	10.19
08/08/2012 05:00	0.054253125	91.2	12.41	88.9	12.4625	0	10.28
08/08/2012 06:00	0.053465625	91.575	12.3375	89.225	12.395	0.21525	10.4425
08/08/2012 07:00	0.05248125	92.325	12.33	90.075	12.3875	11.59475	10.7875
08/08/2012 08:00	0.051890625	93.25	12.3875	91.025	12.4475	43.9625	11.1625
08/08/2012 09:00	0.0513	94.4	12.57	92.125	12.6275	117.6375	11.4625
08/08/2012 10:00	0.0505125	95.125	12.9	93.025	12.9625	277.675	12.5925
08/08/2012 11:00	0.050315625	95.5	13.4275	93.275	13.505	331.4	13.5775
08/08/2012 12:00	0.049725	94.875	13.7325	92.45	13.8	701.95	15.3925
08/08/2012 13:00	0.04905	94.475	13.995	91.75	14.075	371.15	15.6575
08/08/2012 14:00	0.04905	94.425	14.3225	91.225	14.4025	252.375	15.7475
08/08/2012 15:00	0.048459375	93.9	14.4375	90.575	14.515	156.75	15.19
08/08/2012 16:00	0.047925	93.25	14.4175	90.05	14.4925	72.7975	14.9825
08/08/2012 17:00	0.0468	92.55	14.325	89.4	14.4025	59.4825	14.2125
08/08/2012 18:00	0.0468	91.75	14.1475	88.4	14.2225	16.44625	12.895
08/08/2012 19:00	0.04629375	91.05	13.92	87.125	13.9875	5.50175	12.2325
08/08/2012 20:00	0.046125	90.55	13.67	86.575	13.7325	0	11.38
08/08/2012 21:00	0.046125	90.35	13.44	86.975	13.505	0	11.04
08/08/2012 22:00	0.04561875	90.475	13.25	87.3	13.3125	0	10.75
08/08/2012 23:00	0.04545	90.525	13.08	87.375	13.14	0	10.6525
09/08/2012 00:00	0.04545	90.625	12.93	87.375	12.985	0	10.6625
09/08/2012 01:00	0.04545	90.75	12.7975	87.65	12.8525	0	10.6375
09/08/2012 02:00	0.04545	90.8	12.6875	87.025	12.74	0	10.5975
09/08/2012 03:00	0.04561875	90.925	12.5875	86.05	12.6425	0	10.625
09/08/2012 04:00	0.04561875	91	12.5	90.575	12.5525	0	10.58
09/08/2012 05:00	0.0457875	91.025	12.4225	92.75	12.475	0	10.3975
09/08/2012 06:00	0.04561875	91.375	12.3675	93.1	12.4275	3.4345	10.5375
09/08/2012 07:00	0.04545	92.125	12.37	94.175	12.43	30.2875	10.805
09/08/2012 08:00	0.04545	93.25	12.49	95.65	12.5475	94.1725	11.4825
09/08/2012 09:00	0.04545	94.475	12.7475	96.875	12.81	181.1	12.67
09/08/2012 10:00	0.04545	94.85	13.005	97.175	13.07	185.25	13.7675
09/08/2012 11:00	0.04539375	95.3	13.45	97.825	13.5275	312.75	14.2875
09/08/2012 12:00	0.046125	95.55	14.1575	98.05	14.245	432.975	15.6575
09/08/2012 13:00	0.04545	94.875	14.75	97.375	14.8325	439.7	16.4375
09/08/2012 14:00	0.044521875	94.125	14.9875	96.7	15.06	436.6	17.18
09/08/2012 15:00	0.0433125	93.15	15.1775	95.7	15.255	400.1	17.745
09/08/2012 16:00	0.04190625	92.225	15.2825	94.775	15.36	200.3	17.5675
09/08/2012 17:00	0.0410625	91.425	15.275	93.95	15.345	149.4	17.26
09/08/2012 18:00	0.04021875	90.775	15.135	93.25	15.205	107.125	16.25
09/08/2012 19:00	0.03931875	90	14.8775	92.45	14.9425	25.26225	14.63
09/08/2012 20:00	0.038840625	89.125	14.56	91.25	14.625	0	12.77
09/08/2012 21:00	0.03825	88.575	14.2575	90.6	14.325	0	12.025
09/08/2012 22:00	0.03853125	88.5	13.995	90.375	14.065	0	11.5425
09/08/2012 23:00	0.03898125	88.55	13.73	90.575	13.79	0	10.6775
10/08/2012 00:00	0.0394875	88.75	13.45	90.8	13.51	0	10.43
10/08/2012 01:00	0.0394875	89	13.2275	91	13.29	0	10.17
10/08/2012 02:00	0.0394875	89.35	13.0525	90.975	13.1075	0	10.055
10/08/2012 03:00	0.0394875	89.5	12.8975	91.4	12.95	0	10.45
10/08/2012 04:00	0.039909375	89.575	12.7625	91.375	12.815	0	10.5225
10/08/2012 05:00	0.04005	89.525	12.6425	91.4	12.6925	0	10.3675
10/08/2012 06:00	0.04005	90.425	12.5825	92.25	12.6325	6.5535	10.5175
10/08/2012 07:00	0.04005	91.7	12.62	93.55	12.6775	61.605	11.855
10/08/2012 08:00	0.039909375	92.975	12.7825	94.875	12.8425	202.475	13.1425
10/08/2012 09:00	0.039628125	93.575	13.095	95.3	13.165	315.275	14.5775
10/08/2012 10:00	0.039628125	93.525	13.62	95.375	13.705	372.8	15.6975
10/08/2012 11:00	0.0394875	93.5	14.3225	95.525	14.415	518.525	17.1325
10/08/2012 12:00	0.038559375	93.45	15.1025	95.6	15.1925	527.525	18.14
10/08/2012 13:00	0.037828125	92.825	15.8	94.95	15.88	647.775	19.465
10/08/2012 14:00	0.03718125	91.725	16.1625	93.95	16.23	665.5	20.3
10/08/2012 15:00	0.036590625	91.3	16.4725	93.7	16.5525	484.575	20.665
10/08/2012 16:00	0.036028125	90.05	16.7	92.275	16.7775	322.1	20.235
10/08/2012 17:00	0.034903125	88.775	16.5	91	16.565	113.525	18.8525
10/08/2012 18:00	0.03448125	87.75	16.155	89.75	16.215	77.205	17.77
10/08/2012 19:00	0.033778125	87.125	15.7625	89.175	15.8225	5.852	16.62
10/08/2012 20:00	0.033496875	85.225	15.43	88.075	15.49	0	15.5675
10/08/2012 21:00	0.0336375	85.05	15.1425	87.525	15.205	0	14.7475
10/08/2012 22:00	0.0336375	85.375	14.88	87.625	14.95	0	14.0875
10/08/2012 23:00	0.0336375	85.775	14.52	87.725	14.58	0	13.0275
11/08/2012 00:00	0.0336375	86.225	14.15	88.3	14.2175	0	13.1175
11/08/2012 01:00	0.0336375	86.725	13.8925	88.9	13.9625	0	13.1125
11/08/2012 02:00	0.034059375	86.725	13.515	89	13.57	0	11.24
11/08/2012 03:00	0.034340625	86.95	13.12	89.175	13.175	0	10.405
11/08/2012 04:00	0.03504375	87.625	12.975	89.65	13.035	0	10.6375
11/08/2012 05:00	0.035325	87.65	12.82	89.925	12.875	0	9.275
11/08/2012 06:00	0.035325	88.175	12.6275	90.65	12.675	0	8.692
11/08/2012 07:00	0.0358875	89.75	12.69	92.3	12.745	64.56375	12.21
11/08/2012 08:00	0.0358875	90.95	12.9475	93.55	13.015	86.845	12.54
11/08/2012 09:00	0.0358875	91.225	13.3475	93.925	13.43	263.2275	13.4175
11/08/2012 10:00	0.0358875	91.35	13.925	94.3	14.0125	444.2	14.885
11/08/2012 11:00	0.0358875	91.65	14.5575	94.375	14.6525	415.85	14.9925
11/08/2012 12:00	0.035184375	91.825	15.2275	94.175	15.315	396.675	15.27
11/08/2012 13:00	0.034903125	90.45	15.665	93.175	15.7425	290.8	15.1075
11/08/2012 14:00	0.03448125	88.2	15.6	92.45	15.66	232.5	14.8125
11/08/2012 15:00	0.0336375	88.025	15.5525	92.675	15.625	279.475	14.945
11/08/2012 16:00	0.033075	89.2	15.675	91.625	15.7625	382.425	15.7275
11/08/2012 17:00	0.0325125	87.25	15.575	89.825	15.645	247.875	15.31
11/08/2012 18:00	0.0325125	85.65	15.15	88.35	15.21	130.31	14.7975
11/08/2012 19:00	0.0322875	84.975	14.6975	87.475	14.7575	50.2375	14.0375
11/08/2012 20:00	0.03121875	84.475	14.32	87.5	14.3875	0	12.8175
11/08/2012 21:00	0.0304875	84.25	14.0425	87.35	14.11	0	12.4825
11/08/2012 22:00	0.0307125	84.125	13.84	87.225	13.905	0	12.125
11/08/2012 23:00	0.0306	84.025	13.685	87.15	13.75	0	12.1825
12/08/2012 00:00	0.0309375	84.725	13.5375	87.125	13.5975	0	13.1475
12/08/2012 01:00	0.0309375	84.925	13.39	87.375	13.45	0	12.9875
12/08/2012 02:00	0.031359375	85.075	13.2525	87.5	13.315	0	12.935
12/08/2012 03:00	0.031640625	84.35	13.125	88.05	13.185	0	12.765
12/08/2012 04:00	0.0320625	84.525	13.005	88.35	13.065	0	12.475
12/08/2012 05:00	0.0320625	86.05	12.9	88.65	12.96	0	12.4
12/08/2012 06:00	0.032175	86.45	12.8225	88.75	12.8775	0	12.4925
12/08/2012 07:00	0.03279375	86.925	12.78	89.225	12.835	44.6125	12.895
12/08/2012 08:00	0.0325125	87.5	12.7675	89.9	12.8225	80.975	13.22
12/08/2012 09:00	0.0325125	88.425	12.86	90.775	12.9175	107.445	13.4875
12/08/2012 10:00	0.0325125	90.1	13.3875	92.625	13.475	210.575	14.53
12/08/2012 11:00	0.0325125	91.375	14.26	93.55	14.37	175.55	14.885
12/08/2012 12:00	0.0324	91.3	14.95	93.275	15.0375	212.1	15.2275
12/08/2012 13:00	0.0320625	90.7	15.2125	92.6	15.29	147.135	15.24
12/08/2012 14:00	0.03121875	89.175	14.97	90.75	15.035	37.2525	14.8025
12/08/2012 15:00	0.0309375	87.625	14.67	89.7	14.735	66.99	15.375
12/08/2012 16:00	0.030459375	86.35	14.6075	89.725	14.6825	77.5125	15.555
12/08/2012 17:00	0.029925	86.975	14.5525	89.075	14.625	93.7425	15.6575
12/08/2012 18:00	0.029475	86.625	14.41	88.1	14.4825	83.6575	15.7275
12/08/2012 19:00	0.029475	85.95	14.225	87.675	14.295	26.91025	15.325
12/08/2012 20:00	0.029475	85.35	13.99	87.2	14.055	0	14.6125
12/08/2012 21:00	0.029475	84.75	13.7675	86.675	13.83	0	14.5625
12/08/2012 22:00	0.029475	84.5	13.5975	86.45	13.6625	0	14.4225
12/08/2012 23:00	0.029475	84.5	13.4325	86.325	13.4925	0	14.14
13/08/2012 00:00	0.029475	84.525	13.25	86.425	13.3125	0	14.1625
13/08/2012 01:00	0.0295875	84.725	13.1425	86.625	13.2025	0	14.4
13/08/2012 02:00	0.029925	84.975	13.095	86.85	13.155	0	14.4325
13/08/2012 03:00	0.029925	85.1	13.0425	87.05	13.1025	0	14.46
13/08/2012 04:00	0.030346875	85.025	12.995	87.1	13.055	0	14.435
13/08/2012 05:00	0.0304875	85.125	12.9575	87.1	13.0175	0	14.2625
13/08/2012 06:00	0.0304875	85.35	12.9425	87.325	13.0025	7.71675	14.4975
13/08/2012 07:00	0.0304875	85.8	12.9675	87.675	13.0275	31.36	14.87
13/08/2012 08:00	0.0304875	86.6	13.0525	88.3	13.12	64.62	15.185
13/08/2012 09:00	0.0304875	88.3	13.2025	89.1	13.285	167.35	15.86
13/08/2012 10:00	0.0304875	90.15	13.3925	89.675	13.4775	130.545	15.965
13/08/2012 11:00	0.0304875	90.45	13.55	89.825	13.635	63.9025	15.415
13/08/2012 12:00	0.0304875	90.875	13.8225	90.075	13.9075	380.625	17.145
13/08/2012 13:00	0.0304875	91.275	14.265	90.7	14.355	167.95	16.46
13/08/2012 14:00	0.0304875	91.275	14.6725	90.575	14.76	179.9	15.8275
13/08/2012 15:00	0.0304875	91.2	14.9925	90.1	15.0875	323.95	16.765
13/08/2012 16:00	0.0304875	89.9	14.965	88.4	15.0575	91.19	15.29
13/08/2012 17:00	0.0304875	88.225	14.6425	86.45	14.7325	65.51	15.34
13/08/2012 18:00	0.03020625	87.45	14.415	85.425	14.51	14.23	15.2925
13/08/2012 19:00	0.029925	86.95	14.2425	84.45	14.3425	0	15.38
13/08/2012 20:00	0.0306	88.25	14.13	83.9	14.2225	0	15.025
13/08/2012 21:00	0.0322875	87.75	14.05	83.65	14.14	0	15.0525
13/08/2012 22:00	0.033778125	88.95	13.9925	85.625	14.085	0	15.2025
13/08/2012 23:00	0.03825	90.175	13.965	87.35	14.055	0	15.1
14/08/2012 00:00	0.043340625	90.55	13.915	87.85	14.01	0	14.7525
14/08/2012 01:00	0.0457875	90.25	13.865	87.775	13.96	0	14.7325
14/08/2012 02:00	0.046125	90.25	13.8075	87.75	13.9	0	14.605
14/08/2012 03:00	0.04629375	90.25	13.765	87.775	13.855	0	14.4025
14/08/2012 04:00	0.047559375	90.55	13.735	88.125	13.825	0	14.3025
14/08/2012 05:00	0.049021875	90.85	13.72	88.175	13.81	0	14.3425
14/08/2012 06:00	0.049725	91.15	13.7125	88.1	13.8025	0	14.235
14/08/2012 07:00	0.049725	91.925	13.7575	88.575	13.845	7.444	14.31
14/08/2012 08:00	0.04921875	92.525	13.85	88.85	13.94	34.442	14.6275
14/08/2012 09:00	0.048459375	93.425	14.0775	89.275	14.1675	97.495	15.1625
14/08/2012 10:00	0.0473625	93.45	14.325	89.525	14.4175	153.35	16.38
14/08/2012 11:00	0.044128125	93.175	14.5675	89.075	14.6575	211.3	17.7975
14/08/2012 12:00	0.038728125	93.375	14.905	88.9	14.99	337.975	18.65
14/08/2012 13:00	0.03898125	93.35	15.425	88.9	15.5075	321	19.0825
14/08/2012 14:00	0.037209375	92.5	15.8025	88.175	15.8925	315.1	19.0775
14/08/2012 15:00	0.035746875	91.075	15.69	86.825	15.785	167.6675	17.755
14/08/2012 16:00	0.034340625	89.8	15.43	85.325	15.5225	25.8675	14.275
14/08/2012 17:00	0.034621875	90.075	15.48	84.575	15.57	160.9475	15.0825
14/08/2012 18:00	0.0363375	90.3	15.525	84.775	15.62	134.3	16.295
14/08/2012 19:00	0.040921875	89.775	15.295	85.6	15.3875	0	16.045
14/08/2012 20:00	0.042496875	89.2	14.935	86.6	15.0325	0	14.2875
14/08/2012 21:00	0.0426375	88.725	14.5275	86.2	14.6225	0	12.44
14/08/2012 22:00	0.0417375	88.575	14.025	85.95	14.1225	0	11.45
14/08/2012 23:00	0.040246875	88.475	13.575	86.075	13.665	0	10.475
15/08/2012 00:00	0.03915	88.075	13.2775	85.475	13.36	0	10.445
15/08/2012 01:00	0.037828125	88.2	13.0025	85.175	13.0875	0	9.1725
15/08/2012 02:00	0.03718125	88.1	12.725	85.25	12.7975	0	7.787
15/08/2012 03:00	0.036871875	88.25	12.5675	85.8	12.64	0	7.031
15/08/2012 04:00	0.03645	88.225	12.48	85.975	12.5575	0	6.70675
15/08/2012 05:00	0.03616875	88.225	12.405	85.925	12.4775	0	7.476
15/08/2012 06:00	0.0358875	88.65	12.3825	85.95	12.4575	5.772	8.8825
15/08/2012 07:00	0.035325	89.225	12.4425	86.45	12.5125	33.485	9.9875
15/08/2012 08:00	0.034903125	90.375	12.6525	87.2	12.7225	109.7275	12.1825
15/08/2012 09:00	0.0347625	91.5	13.0125	88.5	13.0925	84.1925	13.7
15/08/2012 10:00	0.0347625	91.55	13.3075	88.65	13.395	101.0575	13.9175
15/08/2012 11:00	0.0347625	91.075	13.4725	88.125	13.555	100.45	14.1
15/08/2012 12:00	0.0347625	90.7	13.5975	87.5	13.68	122.96	14.885
15/08/2012 13:00	0.034340625	90.55	13.8225	86.825	13.9075	156.9	16.62
15/08/2012 14:00	0.0342	90.35	14.08	86.4	14.175	206.575	17.3825
15/08/2012 15:00	0.0342	89.175	14.1225	85.1	14.22	59.6425	16.255
15/08/2012 16:00	0.0336375	88.95	14.1075	85.05	14.205	57.325	15.7975
15/08/2012 17:00	0.033215625	88.4	14.04	84.375	14.135	35.1275	15.5275
15/08/2012 18:00	0.033075	87.925	13.9775	83.975	14.0725	18.18	15.6075
15/08/2012 19:00	0.032934375	87.7	13.9	83.3	13.995	5.74625	15.235
15/08/2012 20:00	0.0325125	87	13.805	82.675	13.895	0	14.9675
15/08/2012 21:00	0.033215625	85.9	13.75	83.175	13.84	0	14.7725
15/08/2012 22:00	0.0401625	85.125	13.7675	85.75	13.8375	0	14.99
15/08/2012 23:00	0.080803125	85.475	13.8175	86.4	13.8825	0	14.81
16/08/2012 00:00	0.12886875	85.65	13.8625	86.175	13.935	0	14.975
16/08/2012 01:00	0.151959375	85.575	13.8775	85.925	13.95	0	14.6325
16/08/2012 02:00	0.160425	85.475	13.7925	85.85	13.86	0	13.875
16/08/2012 03:00	0.15946875	85.925	13.6375	86.325	13.7	0	12.66
16/08/2012 04:00	0.1413	86.725	13.375	87.175	13.435	0	12.3575
16/08/2012 05:00	0.11773125	87.625	13.0175	88.05	13.0725	0	11.275
16/08/2012 06:00	0.09939375	88.825	12.6975	89.3	12.745	0	10.515
16/08/2012 07:00	0.087215625	90.45	12.61	90.95	12.6625	24.7225	12.805
16/08/2012 08:00	0.0795375	91.8	12.775	92.25	12.8375	84.015	13.78
16/08/2012 09:00	0.07318125	92.85	13.15	93.35	13.2175	139.125	14.1225
16/08/2012 10:00	0.068428125	93.025	13.48	93.525	13.5525	135.05	14.6625
16/08/2012 11:00	0.06485625	92.95	13.7325	93.45	13.805	186.34	14.9575
16/08/2012 12:00	0.06165	93.625	14.1425	94.175	14.23	240.45	15.7275
16/08/2012 13:00	0.0581625	93.925	14.7825	94.45	14.8575	453.625	17.47
16/08/2012 14:00	0.055434375	93.9	15.375	94.475	15.455	392.275	18.075
16/08/2012 15:00	0.05248125	93.25	15.88	93.8	15.96	354.2	18.4425
16/08/2012 16:00	0.0493875	92.125	16.0125	92.65	16.0875	141.1825	17.7825
16/08/2012 17:00	0.046659375	91.55	15.8875	92.05	15.96	88.1125	17.0475
16/08/2012 18:00	0.044353125	91.075	15.71	91.625	15.7775	146.67	17.7075
16/08/2012 19:00	0.042496875	90.35	15.39	90.875	15.4575	13.21375	16.3875
16/08/2012 20:00	0.0417375	89.45	14.95	90.05	15.015	0	14.5375
16/08/2012 21:00	0.0410625	89.175	14.4975	89.9	14.5625	0	12.18
16/08/2012 22:00	0.04021875	89.4	14.0925	90.1	14.1625	0	13.6575
16/08/2012 23:00	0.04005	89.625	13.7275	90.4	13.79	0	11.92
17/08/2012 00:00	0.039628125	89.875	13.4375	90.675	13.4975	0	12.755
17/08/2012 01:00	0.0394875	90.125	13.2925	90.925	13.3525	0	13.2625
17/08/2012 02:00	0.0394875	90.275	13.1925	91.05	13.2525	0	12.435
17/08/2012 03:00	0.0394875	90.3	13.065	91.1	13.12	0	12.035
17/08/2012 04:00	0.0394875	90.3	12.96	91.025	13.015	0	12.0025
17/08/2012 05:00	0.0394875	90.3	12.8925	91.075	12.9475	0	12.4175
17/08/2012 06:00	0.0394875	90.4	12.8575	91.3	12.91	0	12.165
17/08/2012 07:00	0.0394875	90.65	12.85	91.55	12.905	0	12.9575
17/08/2012 08:00	0.039909375	91.025	12.8675	91.9	12.925	0	13.595
17/08/2012 09:00	0.04005	91.325	12.9125	92.25	12.9725	3.85875	14.05
17/08/2012 10:00	0.04005	92.075	13.0275	93	13.09	28.2435	14.4475
17/08/2012 11:00	0.0403875	93.2	13.2975	94.1	13.3675	168.025	15.305
17/08/2012 12:00	0.04123125	93.475	13.605	94.35	13.6775	288.95	16.0375
17/08/2012 13:00	0.04235625	92.8	13.7825	93.65	13.855	255.05	16.4925
17/08/2012 14:00	0.042975	92.925	14.025	93.925	14.11	115.9	16.375
17/08/2012 15:00	0.04348125	93.35	14.5775	94.4	14.66	114.8	16.6525
17/08/2012 16:00	0.0439875	92.75	15.025	93.65	15.1	139.275	16.795
17/08/2012 17:00	0.04348125	91.725	15	92.675	15.0675	84.7375	17.1675
17/08/2012 18:00	0.04280625	90.9	15.015	91.8	15.0925	67.5725	17.6625
17/08/2012 19:00	0.04235625	90.075	15.005	91.1	15.075	27.268	17.605
17/08/2012 20:00	0.04156875	88.875	14.7725	89.9	14.8425	0	17.0475
17/08/2012 21:00	0.0410625	88.05	14.4575	89.3	14.53	0	16.0625
17/08/2012 22:00	0.040725	87.6	14.175	89.225	14.245	0	16.2875
17/08/2012 23:00	0.04005	88.025	13.99	89.55	14.0625	0	16.1925
18/08/2012 00:00	0.04005	88.425	13.865	89.75	13.9325	0	16.17
18/08/2012 01:00	0.04005	88.6	13.7475	89.9	13.8125	0	15.555
18/08/2012 02:00	0.039628125	88.525	13.5975	89.85	13.6625	0	15.94
18/08/2012 03:00	0.0394875	88.575	13.515	89.975	13.5825	0	15.735
18/08/2012 04:00	0.0394875	88.55	13.425	89.875	13.485	0	15.2575
18/08/2012 05:00	0.0394875	88.525	13.25	89.75	13.31	0	15.75
18/08/2012 06:00	0.0388125	89.125	13.19	90.425	13.2525	7.9945	15.875
18/08/2012 07:00	0.03898125	90.1	13.3325	91.65	13.4025	52.78	16.0875
18/08/2012 08:00	0.03931875	91	13.62	92.65	13.695	144.275	17.2425
18/08/2012 09:00	0.038671875	91.475	13.98	92.925	14.0625	122.2	17.7125
18/08/2012 10:00	0.038671875	91.575	14.315	92.975	14.4	230.7	18.7875
18/08/2012 11:00	0.038390625	91.55	14.9625	93.075	15.05	477.175	20.4325
18/08/2012 12:00	0.03825	91.45	15.9225	93.05	16.0125	547.25	21.2625
18/08/2012 13:00	0.037659375	90.8	16.6525	92.375	16.7325	515.2	21.9525
18/08/2012 14:00	0.03673125	89.875	16.96	91.5	17.04	472.675	22.1075
18/08/2012 15:00	0.035184375	89.475	16.9725	90.8	17.0425	324.15	21.0425
18/08/2012 16:00	0.03391875	89.025	16.9125	90.05	16.995	329.025	20.335
18/08/2012 17:00	0.032934375	87.675	16.6725	88.375	16.7425	226.225	19.69
18/08/2012 18:00	0.0325125	86.425	16.185	87.075	16.245	72.795	18.3225
18/08/2012 19:00	0.03178125	85.925	15.66	86.45	15.7275	0	16.54
18/08/2012 20:00	0.0309375	85.625	15.1475	85.925	15.21	0	13.8575
18/08/2012 21:00	0.0309375	85.525	14.5425	85.35	14.605	0	10.985
18/08/2012 22:00	0.0304875	85.7	13.9775	85.2	14.04	0	8.585
18/08/2012 23:00	0.0304875	86.3	13.54	85.675	13.6	0	7.75775
19/08/2012 00:00	0.0304875	86.925	13.2825	86.575	13.3425	0	8.7575
19/08/2012 01:00	0.0307125	87.2	13	86.825	13.0525	0	9.2775
19/08/2012 02:00	0.0307125	87.375	12.6525	87.125	12.695	0	8.43375
19/08/2012 03:00	0.030825	87.4	12.3225	87.125	12.3675	0	7.42375
19/08/2012 04:00	0.0304875	87.45	11.985	87.125	12.035	0	6.832
19/08/2012 05:00	0.0304875	87.6	11.67	87.275	11.7275	0	5.8525
19/08/2012 06:00	0.0304875	88.1	11.455	87.85	11.51	0	5.621
19/08/2012 07:00	0.0304875	89.175	11.445	89.025	11.5025	69.155	9.55825
19/08/2012 08:00	0.030825	90.3	11.695	90.325	11.76	192.475	13.7425
19/08/2012 09:00	0.0309375	91.1	12.1575	91.2	12.2275	315.275	16.45
19/08/2012 10:00	0.0309375	91.75	12.6775	91.875	12.7475	395.25	19.3175
19/08/2012 11:00	0.0309375	92.075	13.0625	92.15	13.135	491.25	20.015
19/08/2012 12:00	0.0309375	92.875	13.7075	92.775	13.7975	515.3	20.445
19/08/2012 13:00	0.0309375	93.175	14.5825	93.15	14.68	473.675	20.3075
19/08/2012 14:00	0.031078125	92.3	15.0275	92.175	15.115	221.075	19.5175
19/08/2012 15:00	0.030825	91	14.97	90.7	15.0425	125.35	18.5525
19/08/2012 16:00	0.0304875	90.125	14.8075	89.725	14.8875	61.31	17.8375
19/08/2012 17:00	0.029925	88.95	14.675	88.45	14.7475	0	16.1875
19/08/2012 18:00	0.029925	88.175	14.5525	87.5	14.63	0	15.55
19/08/2012 19:00	0.03020625	87.7	14.4125	86.95	14.4925	0	13.8275
19/08/2012 20:00	0.030825	87.425	14.215	86.65	14.2925	0	13.0475
19/08/2012 21:00	0.0309375	87.375	14	86.6	14.075	0	12.4775
19/08/2012 22:00	0.03121875	87.575	13.7225	86.6	13.79	0	11.3775
19/08/2012 23:00	0.0320625	87.575	13.3525	86.625	13.4125	0	9.62
20/08/2012 00:00	0.0320625	87.925	13.1025	86.95	13.165	0	10.4725
20/08/2012 01:00	0.0320625	87.975	12.8975	87.05	12.955	0	9.5425
20/08/2012 02:00	0.0320625	87.825	12.565	86.8	12.615	0	7.1535
20/08/2012 03:00	0.0320625	87.7	12.17	86.65	12.22	0	6.2455
20/08/2012 04:00	0.0320625	87.775	11.845	86.65	11.8975	0	5.4155
20/08/2012 05:00	0.0320625	87.925	11.6075	86.8	11.6675	0	5.88925
20/08/2012 06:00	0.0320625	88.4	11.47	87.275	11.5275	0	6.48475
20/08/2012 07:00	0.0320625	89.675	11.54	88.7	11.6025	33.45	9.0935
20/08/2012 08:00	0.0320625	90.925	11.76	90.05	11.8225	110.65	11.2375
20/08/2012 09:00	0.0320625	91.8	12.09	91.075	12.155	200.55	13.99
20/08/2012 10:00	0.0320625	92.75	12.715	92.075	12.79	363.325	16.895
20/08/2012 11:00	0.032175	93.175	13.3725	92.7	13.455	208.85	16.9525
20/08/2012 12:00	0.0320625	92.35	13.535	91.75	13.605	249.975	17.5325
20/08/2012 13:00	0.0320625	92.1	13.66	91.275	13.735	540.2	19.6175
20/08/2012 14:00	0.0320625	92.025	14.0075	91.1	14.0925	350.3	19.5825
20/08/2012 15:00	0.0320625	91.9	14.5	90.85	14.59	399.975	19.9525
20/08/2012 16:00	0.031921875	91.425	14.8925	90.25	14.985	174.625	18.9575
20/08/2012 17:00	0.031078125	90.425	14.9375	89.05	15.015	66.29	17.36
20/08/2012 18:00	0.0304875	89.275	14.73	87.675	14.805	44.135	17.03
20/08/2012 19:00	0.0298125	88.3	14.45	86.625	14.525	13.24775	16.64
20/08/2012 20:00	0.029475	87.5	14.215	85.8	14.29	0	15.14
20/08/2012 21:00	0.029475	86.6	13.9075	84.95	13.9825	0	12.5525
20/08/2012 22:00	0.029475	86.125	13.4825	84.1	13.5425	0	9.81
20/08/2012 23:00	0.029475	86.275	13.085	84.125	13.14	0	9.11
21/08/2012 00:00	0.029475	86.625	12.7725	84.525	12.8225	0	9.245
21/08/2012 01:00	0.029475	86.725	12.5025	84.85	12.5575	0	8.33425
21/08/2012 02:00	0.029475	86.75	12.195	84.95	12.25	0	7.63525
21/08/2012 03:00	0.029475	86.825	11.845	85.05	11.9025	0	6.75025
21/08/2012 04:00	0.029475	87.15	11.5375	85.225	11.5925	0	6.98425
21/08/2012 05:00	0.029475	87.4	11.26	85.425	11.3125	0	5.73675
21/08/2012 06:00	0.029475	87.7	11.045	85.675	11.095	0	6.62425
21/08/2012 07:00	0.029475	88.9	11.0625	86.7	11.1175	53.13	9.34
21/08/2012 08:00	0.029475	90.25	11.28	88.125	11.3425	20.47	10.9825
21/08/2012 09:00	0.029475	90.525	11.4775	88.75	11.545	33.8375	11.3375
21/08/2012 10:00	0.0297	91.025	11.7125	89.2	11.78	80.1475	12.2875
21/08/2012 11:00	0.029925	92.375	12.2425	90.5	12.3125	297.225	14.6375
21/08/2012 12:00	0.0304875	93.1	12.9	91.65	12.9775	356.75	17.23
21/08/2012 13:00	0.0309375	92.5	13.2425	91.4	13.3225	412.525	17.9175
21/08/2012 14:00	0.032428125	91.2	13.3625	90.625	13.43	32.225	12.85
21/08/2012 15:00	0.03549375	91.6	13.9	92.3	13.9875	232.7	14.74
21/08/2012 16:00	0.047559375	91.35	14.3	92.975	14.37	245.7	16.6625
21/08/2012 17:00	0.0567	90.275	14.225	91.95	14.2975	63.2275	15.4325
21/08/2012 18:00	0.0567	89.55	14.135	91.15	14.2	0	13.5975
21/08/2012 19:00	0.055434375	87.925	13.785	89.3	13.8375	0	12.2925
21/08/2012 20:00	0.058640625	86.875	13.425	88.875	13.465	0	11.955
21/08/2012 21:00	0.08206875	86.475	13.1625	88.725	13.2025	0	11.575
21/08/2012 22:00	0.1040625	86.85	12.985	88.8	13.0225	0	10.3125
21/08/2012 23:00	0.109575	87.1	12.7275	88.9	12.7575	0	8.82
22/08/2012 00:00	0.1092375	87.175	12.3725	89.175	12.4	0	7.8475
22/08/2012 01:00	0.103078125	87.825	12.0775	89.75	12.1125	0	8.408
22/08/2012 02:00	0.089296875	88.325	11.8125	90.2	11.85	0	7.77225
22/08/2012 03:00	0.078975	88.625	11.625	90.55	11.6675	0	9.241
22/08/2012 04:00	0.07115625	88.775	11.49	90.775	11.53	0	10.0925
22/08/2012 05:00	0.0660375	88.85	11.4125	90.95	11.4525	0	11.0025
22/08/2012 06:00	0.06165	89.125	11.3675	91.475	11.4075	0	11.195
22/08/2012 07:00	0.05900625	90	11.44	92.425	11.485	71.3775	12.005
22/08/2012 08:00	0.056475	90.7	11.6225	93.325	11.68	165.0825	13.205
22/08/2012 09:00	0.054646875	91.55	12.0875	94.225	12.155	266.725	14.295
22/08/2012 10:00	0.052875	91.725	12.61	94.525	12.6725	274.825	14.7175
22/08/2012 11:00	0.051103125	91.95	13.0275	94.625	13.0925	342.1	15.395
22/08/2012 12:00	0.049753125	91.575	13.385	94.625	13.4525	308.375	15.2875
22/08/2012 13:00	0.04753125	91.675	13.875	94.775	13.9525	432.275	16.4775
22/08/2012 14:00	0.0457875	91.325	14.26	94.525	14.3325	404.525	16.7475
22/08/2012 15:00	0.0439875	90.825	14.5325	94.025	14.6025	226.725	16.3675
22/08/2012 16:00	0.042328125	89.9	14.6025	93	14.6575	197.475	16.2775
22/08/2012 17:00	0.04089375	88.975	14.395	92.3	14.4425	74.635	14.5475
22/08/2012 18:00	0.039628125	88.5	14.15	91.9	14.205	59.6875	14.3975
22/08/2012 19:00	0.038840625	87.875	13.88	91.175	13.9275	0	13.6175
22/08/2012 20:00	0.038109375	87.2	13.565	90.35	13.6025	0	12.8
22/08/2012 21:00	0.0376875	86.675	13.2625	90	13.3025	0	12.1475
22/08/2012 22:00	0.0376875	86.625	12.965	90.025	12.995	0	11.51
22/08/2012 23:00	0.03735	86.75	12.6625	90.05	12.6875	0	11.6075
23/08/2012 00:00	0.0370125	86.8	12.3725	90.1	12.3975	0	11.65
23/08/2012 01:00	0.0370125	86.8	12.0825	90.15	12.11	0	11.78
23/08/2012 02:00	0.0370125	86.825	11.8475	90.275	11.88	0	9.725
23/08/2012 03:00	0.0370125	87	11.67	90.35	11.7025	0	11.1775
23/08/2012 04:00	0.0370125	87.05	11.445	90.25	11.4775	0	8.96375
23/08/2012 05:00	0.03673125	87.05	11.2175	90.175	11.25	0	7.63875
23/08/2012 06:00	0.03645	87.625	11.1375	90.875	11.175	0	9.02
23/08/2012 07:00	0.03645	88.95	11.2475	91.975	11.29	36.2775	11.6175
23/08/2012 08:00	0.03645	89.65	11.405	92.65	11.455	50.015	12.4975
23/08/2012 09:00	0.03645	89.975	11.6175	93.275	11.6775	224.1925	13.74
23/08/2012 10:00	0.03645	90.125	12.055	93.8	12.1225	396.15	15.425
23/08/2012 11:00	0.03645	90.7	12.595	94.25	12.6625	434.375	16.21
23/08/2012 12:00	0.03616875	90.75	12.9225	93.925	12.9775	427.7	16.42
23/08/2012 13:00	0.03560625	90.65	13.0575	93.6	13.115	197.55	15.7275
23/08/2012 14:00	0.0347625	90.625	13.3925	93.725	13.4625	223.9	15.9925
23/08/2012 15:00	0.034059375	90.45	13.735	93.225	13.805	176.4	15.87
23/08/2012 16:00	0.033215625	90	13.855	92.6	13.9225	185.525	16.05
23/08/2012 17:00	0.03279375	88.7	13.88	91.65	13.9375	153.725	16.1725
23/08/2012 18:00	0.0325125	87.35	13.715	90.55	13.76	71.7575	15.275
23/08/2012 19:00	0.0324	86.15	13.46	89.375	13.5	0	13.4025
23/08/2012 20:00	0.0320625	86.075	13.1725	88.225	13.205	0	11.7075
23/08/2012 21:00	0.0320625	85.475	12.905	87.55	12.935	0	10.3475
23/08/2012 22:00	0.0320625	85.4	12.68	87.35	12.7075	0	10.5075
23/08/2012 23:00	0.0320625	85.475	12.46	87.3	12.49	0	10.4025
24/08/2012 00:00	0.032175	85.7	12.2575	87.45	12.2875	0	9.4675
24/08/2012 01:00	0.0322875	85.875	12.0725	87.575	12.1075	0	9.065
24/08/2012 02:00	0.0325125	86.075	11.9125	87.625	11.95	0	9.0625
24/08/2012 03:00	0.0325125	86.325	11.7825	87.725	11.82	0	9.2725
24/08/2012 04:00	0.0325125	86.525	11.655	87.7	11.695	0	8.85
24/08/2012 05:00	0.0325125	86.625	11.535	87.9	11.5775	0	8.8025
24/08/2012 06:00	0.0325125	86.875	11.45	88.225	11.49	0	8.6475
24/08/2012 07:00	0.03279375	88.2	11.5	89.725	11.5525	33.4175	9.7275
24/08/2012 08:00	0.033496875	89.55	11.6825	91.05	11.7325	61.0925	10.68
24/08/2012 09:00	0.0342	90.55	11.935	91.925	11.995	99.8925	12.32
24/08/2012 10:00	0.0347625	90.9	12.2075	92.325	12.265	86.75	13.0825
24/08/2012 11:00	0.0347625	89.325	12.4725	92.375	12.53	99.7675	13.815
24/08/2012 12:00	0.0347625	89.65	12.7125	92.05	12.7675	150.6	14.2925
24/08/2012 13:00	0.0347625	89.55	12.9575	91.975	13.015	193.025	15.0175
24/08/2012 14:00	0.0347625	89.975	13.1475	91.6	13.21	151.625	14.6525
24/08/2012 15:00	0.0347625	90.45	13.425	91.85	13.4925	214.55	15.17
24/08/2012 16:00	0.0347625	90.25	13.6	91.525	13.6625	157.225	14.9175
24/08/2012 17:00	0.0347625	89.475	13.615	90.875	13.6725	111.15	14.85
24/08/2012 18:00	0.034621875	88.6	13.525	90.025	13.5775	46.975	14.6525
24/08/2012 19:00	0.03391875	86.875	13.3475	88.875	13.3925	0	12.99
24/08/2012 20:00	0.03335625	85.75	13.1025	87.425	13.145	0	11.32
24/08/2012 21:00	0.033075	85.625	12.895	86.975	12.935	0	10.76
24/08/2012 22:00	0.0325125	85.3	12.7075	87.05	12.74	0	10.74
24/08/2012 23:00	0.0325125	85.125	12.49	86.975	12.52	0	10.1225
25/08/2012 00:00	0.0325125	84.95	12.1425	86.725	12.165	0	9.475
25/08/2012 01:00	0.0325125	84.875	11.7075	86.55	11.7325	0	6.6545
25/08/2012 02:00	0.0325125	84.875	11.305	86.475	11.325	0	5.1735
25/08/2012 03:00	0.0325125	84.925	10.9975	86.575	11.0175	0	4.13025
25/08/2012 04:00	0.0325125	85.025	10.745	86.675	10.7675	0	5.4785
25/08/2012 05:00	0.0325125	84.5	10.445	86.45	10.4625	0	3.8845
25/08/2012 06:00	0.0325125	85.425	10.3075	87.15	10.335	0	5.16525
25/08/2012 07:00	0.0325125	87.25	10.43	88.725	10.475	51.8125	7.51775
25/08/2012 08:00	0.0325125	88.9	10.7175	90.225	10.77	129.125	9.6275
25/08/2012 09:00	0.0325125	89.675	11.0825	91.05	11.14	162.475	11.9125
25/08/2012 10:00	0.0325125	89.975	11.35	91.425	11.4075	110.04	12.7375
25/08/2012 11:00	0.0325125	89.575	11.51	91	11.5675	76.885	12.6325
25/08/2012 12:00	0.0325125	89.675	11.6975	90.725	11.7575	45.17	12.05
25/08/2012 13:00	0.0325125	89.8	11.9025	91.15	11.9625	47.8975	12.0475
25/08/2012 14:00	0.03335625	89.85	12.0325	91.175	12.09	84.97	12.3125
25/08/2012 15:00	0.03448125	89.775	12.135	91.2	12.19	90.59	12.6425
25/08/2012 16:00	0.03560625	89.875	12.2525	91.075	12.3025	113.15	13.135
25/08/2012 17:00	0.0358875	89.7	12.3325	91.15	12.3825	95.3575	13.0925
25/08/2012 18:00	0.0358875	89.35	12.3275	90.675	12.3725	39.0225	12.5975
25/08/2012 19:00	0.035746875	88.275	12.1875	89.4	12.23	0	11.2325
25/08/2012 20:00	0.035325	87.35	12.005	88.725	12.045	0	10.4
25/08/2012 21:00	0.034903125	86.875	11.825	88.225	11.8675	0	9.775
25/08/2012 22:00	0.0347625	85.4	11.64	88.05	11.685	0	9.155
25/08/2012 23:00	0.03448125	84.425	11.4775	88.1	11.5225	0	8.835
26/08/2012 00:00	0.0342	85.25	11.345	88.075	11.3825	0	8.58
26/08/2012 01:00	0.0342	85.75	11.21	88.3	11.2475	0	8.053
26/08/2012 02:00	0.0336375	86.3	11.0725	88.375	11.1075	0	8.011
26/08/2012 03:00	0.0336375	86.625	10.92	88.65	10.95	0	7.70725
26/08/2012 04:00	0.0336375	86.25	10.7575	89.05	10.795	0	7.51225
26/08/2012 05:00	0.0336375	86.575	10.58	89.05	10.61	0	6.443
26/08/2012 06:00	0.033215625	86.525	10.445	89.275	10.4825	0	6.725
26/08/2012 07:00	0.03335625	87.275	10.4175	89.8	10.455	16.57475	7.47175
26/08/2012 08:00	0.033215625	88.85	10.4925	90.775	10.54	59.7375	8.261
26/08/2012 09:00	0.033075	89.95	10.695	91.925	10.745	183.625	9.825
26/08/2012 10:00	0.033215625	90.95	11.0375	93.125	11.1	295.65	10.2975
26/08/2012 11:00	0.033075	91.6	11.58	94.075	11.6625	411.3	11.12
26/08/2012 12:00	0.033075	91.8	12.1275	94.125	12.2	572.05	11.9725
26/08/2012 13:00	0.03279375	91.025	12.5275	93.625	12.595	485.25	12.8675
26/08/2012 14:00	0.0325125	89.525	12.8225	92.6	12.89	338.325	13.1775
26/08/2012 15:00	0.031921875	89.5	12.8975	91.675	12.95	171.075	13.4975
26/08/2012 16:00	0.0309375	88.05	12.86	91.3	12.9125	196.275	13.755
26/08/2012 17:00	0.030825	87.6	12.7975	90.625	12.8475	156.125	13.8375
26/08/2012 18:00	0.030346875	87.05	12.5675	89.05	12.605	6.322	11.985
26/08/2012 19:00	0.029925	86.25	12.185	88.1	12.2125	0	10.2375
26/08/2012 20:00	0.029925	85.35	11.7725	87.375	11.8075	0	8.9575
26/08/2012 21:00	0.029925	84.8	11.48	87.175	11.52	0	9.23
26/08/2012 22:00	0.029925	85.325	11.335	87.25	11.375	0	9.2675
26/08/2012 23:00	0.029925	84.625	11.2175	87.425	11.26	0	8.81
27/08/2012 00:00	0.029925	85.175	11.095	87.5	11.135	0	9.1
27/08/2012 01:00	0.029925	85.15	10.985	87.525	11.02	0	9.3875
27/08/2012 02:00	0.0304875	85.2	10.8925	87.6	10.9325	0	9.9175
27/08/2012 03:00	0.0304875	85.7	10.845	87.675	10.885	0	10.0925
27/08/2012 04:00	0.0304875	85.85	10.78	87.375	10.82	0	9.9425
27/08/2012 05:00	0.0304875	85.95	10.7125	87.075	10.7525	0	9.94
27/08/2012 06:00	0.0304875	85.975	10.69	86.85	10.7325	0	10.1875
27/08/2012 07:00	0.0304875	86.275	10.72	86.675	10.7675	6.371	11.08
27/08/2012 08:00	0.0304875	86.525	10.815	88.1	10.8675	50.2475	11.9875
27/08/2012 09:00	0.0304875	87.925	10.97	88.25	11.02	63.96	12.39
27/08/2012 10:00	0.0304875	88.45	11.16	89.975	11.22	81.195	12.6375
27/08/2012 11:00	0.0304875	88.475	11.345	90.575	11.4075	33.9075	12.2775
27/08/2012 12:00	0.0306	88.65	11.505	90.55	11.5675	40.335	12.5575
27/08/2012 13:00	0.032709375	89.3	11.6425	90.875	11.7025	0	12.545
27/08/2012 14:00	0.040415625	89.7	11.8225	91.1	11.8825	33.515	13.125
27/08/2012 15:00	0.051721875	89.125	12.055	92.35	12.1125	58.0825	13.62
27/08/2012 16:00	0.0581625	88.95	12.2075	92.35	12.25	56.3725	13.85
27/08/2012 17:00	0.063928125	88.3	12.285	91.675	12.3275	18.58125	13.6875
27/08/2012 18:00	0.068428125	87.95	12.3425	90.925	12.38	0	13.56
27/08/2012 19:00	0.07396875	87.75	12.3575	90.55	12.3875	0	13.495
27/08/2012 20:00	0.079509375	87.95	12.3	90.225	12.325	0	13.25
27/08/2012 21:00	0.083390625	88.025	12.2275	90.225	12.2525	0	13.2525
27/08/2012 22:00	0.084290625	88	12.14	90.175	12.1675	0	12.835
27/08/2012 23:00	0.0828	87.725	12.015	90.1	12.045	0	11.965
28/08/2012 00:00	0.0811125	87.675	11.9225	90.125	11.9525	0	12.3125
28/08/2012 01:00	0.080325	87.775	11.8425	90.25	11.8725	0	12.12
28/08/2012 02:00	0.077878125	87.4	11.7025	90.15	11.725	0	10.7675
28/08/2012 03:00	0.074953125	87.55	11.53	90.2	11.5525	0	10.0575
28/08/2012 04:00	0.0747	87.625	11.3625	90.35	11.38	0	9.5425
28/08/2012 05:00	0.072675	87.75	11.2075	90.55	11.2225	0	10.0375
28/08/2012 06:00	0.070396875	87.825	11.065	90.975	11.0875	0	9.205
28/08/2012 07:00	0.066515625	87.75	11.0675	91.875	11.095	28.5015	10.705
28/08/2012 08:00	0.06345	88.3	11.125	92.5	11.155	68.265	11.6225
28/08/2012 09:00	0.060975	88.825	11.19	92.85	11.23	116.2825	12.06
28/08/2012 10:00	0.0583875	89.725	11.4325	93.45	11.4875	287.25	13.66
28/08/2012 11:00	0.056053125	90.225	11.775	93.875	11.8375	340.725	14.6325
28/08/2012 12:00	0.05405625	90.675	12.2925	94.45	12.3625	428.5	15.465
28/08/2012 13:00	0.05169375	90.575	12.87	94.5	12.9475	412	15.345
28/08/2012 14:00	0.049584375	89.95	13.37	94.075	13.4425	495.125	16.1475
28/08/2012 15:00	0.04719375	88.8	13.6325	93.425	13.6975	450.625	16.575
28/08/2012 16:00	0.04505625	87.85	13.77	93.15	13.8375	267.4	15.37
28/08/2012 17:00	0.04348125	87.325	13.76	92.3	13.7975	188.8675	15.34
28/08/2012 18:00	0.0417375	86.175	13.4625	91.7	13.4875	37.4425	14.1075
28/08/2012 19:00	0.04055625	85.675	13.1525	91.1	13.17	0	12.965
28/08/2012 20:00	0.039909375	84.9	12.815	90.425	12.8275	0	12.4925
28/08/2012 21:00	0.0394875	84.75	12.5	90.3	12.5075	0	12.18
28/08/2012 22:00	0.0388125	84.5	12.2275	90.475	12.2375	0	11.5425
28/08/2012 23:00	0.0388125	84.3	11.99	90.6	12.0075	0	11.565
29/08/2012 00:00	0.038390625	84.225	11.735	90.6	11.7475	0	11.3225
29/08/2012 01:00	0.03825	84.15	11.4175	90.525	11.4175	0	9.965
29/08/2012 02:00	0.03825	84.35	11.1475	90.625	11.1625	0	11.1
29/08/2012 03:00	0.03825	84.9	11.1075	90.875	11.1325	0	11.685
29/08/2012 04:00	0.03825	85.175	11.0775	90.975	11.1025	0	11.495
29/08/2012 05:00	0.03825	85.05	11.035	91	11.055	0	10.925
29/08/2012 06:00	0.03825	84.85	11.005	91.025	11.03	0	10.6575
29/08/2012 07:00	0.03825	84.875	11.0225	91.425	11.0525	0	11.0525
29/08/2012 08:00	0.038840625	84.975	11.0475	91.15	11.0775	0	10.9575
29/08/2012 09:00	0.04089375	86.9	11.1475	92.275	11.19	15.45725	11.415
29/08/2012 10:00	0.0536625	88.3	11.345	93	11.3875	56.245	12.0925
29/08/2012 11:00	0.067696875	88.95	11.52	93.225	11.5675	83.7	12.3025
29/08/2012 12:00	0.0716625	89	11.7575	93.675	11.805	122.275	12.9725
29/08/2012 13:00	0.071915625	88.25	11.8025	92.1	11.845	0	10.55
29/08/2012 14:00	0.073434375	87.8	12.0725	92.675	12.125	174.1625	10.94
29/08/2012 15:00	0.084628125	87.35	12.4875	93.1	12.55	343.1	12.7475
29/08/2012 16:00	0.095484375	86.75	12.7275	91.575	12.7625	63.46425	12.9925
29/08/2012 17:00	0.1033875	84.7	12.8325	90.825	12.86	44.305	11.88
29/08/2012 18:00	0.11356875	84.4	12.7625	89.95	12.7825	3.053	11.76
29/08/2012 19:00	0.1265625	84.575	12.6225	89.1	12.6275	0	10.8825
29/08/2012 20:00	0.1301625	83.875	12.335	88.6	12.3275	0	8.9375
29/08/2012 21:00	0.129375	83.875	11.92	88.65	11.915	0	7.97175
29/08/2012 22:00	0.126928125	84.15	11.6025	89.275	11.6125	0	7.947
29/08/2012 23:00	0.1188	84.95	11.4025	89.925	11.415	0	8.3375
30/08/2012 00:00	0.11064375	86.275	11.265	90.35	11.285	0	9.31
30/08/2012 01:00	0.102375	86.525	11.145	90.775	11.165	0	8.9525
30/08/2012 02:00	0.09579375	87.725	11.0175	91.15	11.03	0	8.7625
30/08/2012 03:00	0.0898875	88	10.89	91.5	10.9025	0	8.243
30/08/2012 04:00	0.085134375	88.05	10.73	91.675	10.7375	0	7.67775
30/08/2012 05:00	0.081675	87.85	10.475	91.675	10.4775	0	6.886
30/08/2012 06:00	0.078975	88.3	10.29	92.125	10.2975	0	6.529
30/08/2012 07:00	0.07576875	88.65	10.0975	92.7	10.1	24.106	6.4825
30/08/2012 08:00	0.072675	89.15	9.95	93.25	9.9575	137.45	7.29075
30/08/2012 09:00	0.069890625	90.05	10.015	94.375	10.0425	302.875	8.46775
30/08/2012 10:00	0.06699375	90.85	10.1875	95.275	10.2375	390.375	9.3425
30/08/2012 11:00	0.064828125	91.675	10.56	96	10.6075	365.275	9.8025
30/08/2012 12:00	0.0621	91.975	10.9425	96.45	11.0075	395.2	10.285
30/08/2012 13:00	0.059653125	92.2	11.3475	96.6	11.415	444.95	11.105
30/08/2012 14:00	0.057121875	92.15	11.8625	96.9	11.94	417.7	11.5175
30/08/2012 15:00	0.05484375	91.525	12.145	96.4	12.1825	298.675	11.5425
30/08/2012 16:00	0.05248125	90.45	12.0575	95.8	12.0825	138.025	11.025
30/08/2012 17:00	0.04995	89.75	11.9525	95.4	11.9725	80.615	10.7325
30/08/2012 18:00	0.048853125	88.675	11.69	94.725	11.69	10.7625	10.0625
30/08/2012 19:00	0.046828125	87.775	11.25	93.925	11.2275	0	6.318
30/08/2012 20:00	0.046125	86.9	10.7075	93.35	10.675	0	3.7305
30/08/2012 21:00	0.0457875	86.375	10.1425	93.05	10.105	0	1.3135
30/08/2012 22:00	0.04545	86.35	9.585	92.975	9.5425	0	-0.24725
30/08/2012 23:00	0.04545	86.475	9.0625	93	9.02	0	-0.7245
31/08/2012 00:00	0.04545	86.725	8.5875	93.1	8.5475	0	-1.1695
31/08/2012 01:00	0.04545	87.125	8.1525	93.2	8.12	0	-1.65825
31/08/2012 02:00	0.04545	87.35	7.7775	93.275	7.75	0	-2.3835
31/08/2012 03:00	0.04545	87.675	7.465	93.4	7.445	0	-2.63525
31/08/2012 04:00	0.04545	87.9	7.1925	93.5	7.17	0	-2.87875
31/08/2012 05:00	0.04545	88.1	6.93275	93.525	6.916	0	-3.31075
31/08/2012 06:00	0.04545	88.525	6.76325	94.075	6.75775	0	-3.06475
31/08/2012 07:00	0.04545	89.55	6.79525	95.225	6.81125	31.8875	-0.5135
31/08/2012 08:00	0.04545	90.775	6.99625	96.15	7.031	73.05	3.0445
31/08/2012 09:00	0.04545	91.775	7.3575	96.85	7.4125	180.675	6.12725
31/08/2012 10:00	0.04545	92.55	7.8825	97.25	7.9575	247.925	8.4295
31/08/2012 11:00	0.04545	92.775	8.4225	97.125	8.4925	220.875	11.1075
31/08/2012 12:00	0.04545	92.4	8.86	96.775	8.9275	84.34	10.815
31/08/2012 13:00	0.04545	91.9	9.275	96.375	9.3425	61.5575	10.345
31/08/2012 14:00	0.04545	91.225	9.565	95.775	9.62	14.2015	9.735
31/08/2012 15:00	0.04545	90.6	9.8125	95.55	9.8625	53.98	10.7125
31/08/2012 16:00	0.04545	89.875	9.99	95.15	10.025	57.61	11.6275
31/08/2012 17:00	0.04561875	88.975	10.0275	94.3	10.0575	0	10.5425
31/08/2012 18:00	0.04545	88.825	10.065	94.125	10.1025	10.49025	11.3225
31/08/2012 19:00	0.04545	88.35	10.0875	93.65	10.12	0	12.405
31/08/2012 20:00	0.04545	87.675	10.105	93.375	10.14	0	13.235
31/08/2012 21:00	0.04545	87.175	10.125	93.275	10.1575	0	13.5675
31/08/2012 22:00	0.04545	87	10.17	93.3	10.2025	0	13.7525
31/08/2012 23:00	0.04545	86.95	10.2275	93.225	10.265	0	14.075
01/09/2012 00:00	0.04545	86.8	10.2775	93.2	10.3075	0	14.2975
01/09/2012 01:00	0.04545	86.8	10.3375	93.2	10.3725	0	14.4725
01/09/2012 02:00	0.04545	86.675	10.405	93.05	10.4375	0	14.6725
01/09/2012 03:00	0.04545	86.5	10.4475	93.025	10.48	0	14.43
01/09/2012 04:00	0.0457875	86.375	10.4925	93	10.525	0	14.2025
01/09/2012 05:00	0.046125	86.375	10.52	92.975	10.55	0	14.0225
01/09/2012 06:00	0.046125	86.6	10.5725	93.35	10.6075	0	14.33
01/09/2012 07:00	0.046125	87.175	10.715	94.1	10.76	33.305	14.8075
01/09/2012 08:00	0.046125	87.6	10.9025	94.625	10.95	83.365	15.54
01/09/2012 09:00	0.046125	87.9	11.0925	94.65	11.1475	101.125	15.73
01/09/2012 10:00	0.046125	87.8	11.3375	94.75	11.4	150.975	15.995
01/09/2012 11:00	0.04561875	87.725	11.6275	94.925	11.7	163.65	15.9925
01/09/2012 12:00	0.044859375	87.65	11.9275	94.875	11.99	126.505	15.9275
01/09/2012 13:00	0.04415625	86.65	11.96	94.05	12.0075	54.8975	15.105
01/09/2012 14:00	0.0439875	87	11.925	93.5	11.985	39.3825	14.4975
01/09/2012 15:00	0.04280625	88.55	12.25	94.325	12.3175	319.15	16.575
01/09/2012 16:00	0.0426375	89.2	12.6725	94.7	12.74	351.15	17.43
01/09/2012 17:00	0.042215625	88.625	12.7275	93.95	12.7875	209.375	16.7025
01/09/2012 18:00	0.0414	87.425	12.6375	93.075	12.6975	76.8875	15.3
01/09/2012 19:00	0.040725	86.55	12.575	91.925	12.63	0	15.2625
01/09/2012 20:00	0.04005	85.5	12.495	91.075	12.5525	0	15.3125
01/09/2012 21:00	0.04005	84.675	12.39	90.825	12.445	0	14.7925
01/09/2012 22:00	0.039628125	83.925	12.265	90.85	12.3175	0	14.83
01/09/2012 23:00	0.0394875	83.7	12.145	90.9	12.2	0	14.975
02/09/2012 00:00	0.039909375	83.55	11.9575	90.9	12.015	0	14.4825
02/09/2012 01:00	0.039909375	83.15	11.745	90.925	11.8	0	12.8825
02/09/2012 02:00	0.04005	83.275	11.5575	91.05	11.6125	0	12.005
02/09/2012 03:00	0.04005	83.45	11.39	91.25	11.4425	0	11.96
02/09/2012 04:00	0.04021875	83.6	11.2325	91.375	11.285	0	11.0575
02/09/2012 05:00	0.04021875	83.65	11.095	91.45	11.1475	0	11.635
02/09/2012 06:00	0.04021875	83.8	11	91.575	11.05	0	11.9125
02/09/2012 07:00	0.0403875	84.175	10.9575	92.05	11.0075	0	12.1175
02/09/2012 08:00	0.0403875	84.7	10.96	92.8	11.01	11.85275	12.4675
02/09/2012 09:00	0.0403875	85.25	10.975	93.175	11.0275	24.59525	12.4725
02/09/2012 10:00	0.04005	85.65	11.05	93.775	11.1075	49.6425	13.05
02/09/2012 11:00	0.04005	85.95	11.195	94.25	11.255	80.175	13.41
02/09/2012 12:00	0.04005	87.1	11.655	95.4	11.73	232.625	15.3675
02/09/2012 13:00	0.04005	88.1	12.365	96.125	12.44	259.55	16.5825
02/09/2012 14:00	0.039628125	88.025	12.845	95.7	12.915	377.45	17.96
02/09/2012 15:00	0.03931875	87.425	13.0175	95	13.085	247.35	17.455
02/09/2012 16:00	0.03825	86.425	12.935	93.9	13	102.1025	16.43
02/09/2012 17:00	0.037828125	85.4	12.8675	93.05	12.9275	71.8675	15.775
02/09/2012 18:00	0.03718125	84.375	12.7825	92.175	12.8425	17.629	14.8725
02/09/2012 19:00	0.03673125	82.725	12.6225	91.075	12.68	0	14.2125
02/09/2012 20:00	0.03645	80.925	12.43	90.25	12.4875	0	13.9875
02/09/2012 21:00	0.03645	81.325	12.2675	90.075	12.3225	0	14.1725
02/09/2012 22:00	0.03645	81.525	12.145	90.075	12.2	0	14.15
02/09/2012 23:00	0.03645	81.825	12.04	90.25	12.1	0	14.0725
03/09/2012 00:00	0.03645	82.1	11.935	90.4	11.995	0	14.295
03/09/2012 01:00	0.03645	82.325	11.835	90.6	11.89	0	14.3025
03/09/2012 02:00	0.036590625	82.05	11.74	90.7	11.8	0	14.665
03/09/2012 03:00	0.0370125	82.2	11.685	90.85	11.745	0	14.57
03/09/2012 04:00	0.0370125	83.525	11.65	90.95	11.71	0	14.4575
03/09/2012 05:00	0.0370125	85.375	11.6225	91.025	11.6825	0	14.415
03/09/2012 06:00	0.0370125	86.15	11.5975	91.175	11.66	0	14.365
03/09/2012 07:00	0.0370125	86.625	11.5975	91.7	11.6575	4.9035	14.7
03/09/2012 08:00	0.0370125	87.4	11.665	92.5	11.7275	30.9375	15.3075
03/09/2012 09:00	0.0370125	88.025	11.8	93.25	11.8675	76.3475	15.7725
03/09/2012 10:00	0.0370125	88.8	12.0725	94.25	12.145	158.625	16.715
03/09/2012 11:00	0.0370125	89.5	12.5125	94.95	12.59	284.725	18.0925
03/09/2012 12:00	0.036590625	89.875	13.1575	95.1	13.25	495.725	20.95
03/09/2012 13:00	0.036028125	89.3	13.5225	94.125	13.6025	201.125	20.275
03/09/2012 14:00	0.035465625	87.85	13.485	93.225	13.555	171.675	19.4325
03/09/2012 15:00	0.0347625	86.85	13.4825	92.35	13.555	48.775	18.4675
03/09/2012 16:00	0.034340625	85.975	13.535	91.55	13.6125	94.45	19.0675
03/09/2012 17:00	0.033778125	85	13.625	91.4	13.7025	50.2725	17.9825
03/09/2012 18:00	0.0336375	84.45	13.5525	90.475	13.6225	4.80375	16.765
03/09/2012 19:00	0.033075	83.8	13.4275	89.6	13.4975	1.43975	15.9425
03/09/2012 20:00	0.033075	83.4	13.3575	89.1	13.4275	0	16.2025
03/09/2012 21:00	0.033075	82.55	13.3475	88.95	13.4175	0	16.8775
03/09/2012 22:00	0.033075	82.075	13.3	88.8	13.37	0	17.37
03/09/2012 23:00	0.033496875	82.925	13.2075	88.8	13.2725	0	17.4525
04/09/2012 00:00	0.0336375	83.1	13.0875	88.775	13.145	0	16.83
04/09/2012 01:00	0.0336375	81.75	12.8725	88.675	12.925	0	16.11
04/09/2012 02:00	0.0336375	81.825	12.58	88.525	12.62	0	14.93
04/09/2012 03:00	0.0342	82.675	12.27	88.575	12.315	0	13.3775
04/09/2012 04:00	0.034621875	81.25	11.9725	88.6	12.02	0	12.125
04/09/2012 05:00	0.0347625	81.875	11.615	88.475	11.66	0	10.69
04/09/2012 06:00	0.034621875	82.475	11.285	89.075	11.3275	0	10.705
04/09/2012 07:00	0.034621875	83.525	11.1375	90.075	11.185	0	11.4925
04/09/2012 08:00	0.034621875	84.5	11.115	91	11.1675	76.7075	12.2175
04/09/2012 09:00	0.03448125	85.45	11.21	91.85	11.27	179.925	13.0175
04/09/2012 10:00	0.0342	86.3	11.465	92.775	11.535	263.05	13.6825
04/09/2012 11:00	0.03391875	86.8	11.815	93.25	11.89	277.2	14.245
04/09/2012 12:00	0.0336375	87.05	12.255	93.625	12.3275	355.7	14.76
04/09/2012 13:00	0.033075	87.025	12.6775	93.55	12.7475	317.575	14.82
04/09/2012 14:00	0.032653125	86.525	12.8925	93.125	12.9575	367.625	15.2575
04/09/2012 15:00	0.0324	85.725	13	92.85	13.0625	333.175	15.0575
04/09/2012 16:00	0.0320625	84.8	12.945	92.125	13.0025	247.675	14.47
04/09/2012 17:00	0.031359375	83.9	12.685	91.05	12.7275	138.96	13.68
04/09/2012 18:00	0.030825	82.9	12.355	90.3	12.395	24.657	12.46
04/09/2012 19:00	0.0304875	81.275	12.02	89.8	12.0675	0	11.595
04/09/2012 20:00	0.0304875	81.275	11.7725	89.15	11.825	0	11.2425
04/09/2012 21:00	0.0304875	81.2	11.6	88.825	11.6525	0	11.0725
04/09/2012 22:00	0.0304875	80.475	11.435	88.8	11.485	0	9.835
04/09/2012 23:00	0.0304875	80.4	11.245	88.85	11.2875	0	10.5575
05/09/2012 00:00	0.0309375	81.175	11.07	89.1	11.1175	0	10.85
05/09/2012 01:00	0.0309375	81.8	10.93	89.325	10.97	0	10.6175
05/09/2012 02:00	0.0309375	82.075	10.7925	89.25	10.8375	0	10.605
05/09/2012 03:00	0.0309375	82.7	10.6775	89.375	10.7225	0	9.665
05/09/2012 04:00	0.031359375	83.15	10.605	89.625	10.65	0	9.8775
05/09/2012 05:00	0.0315	83.475	10.5275	89.7	10.5725	0	10.195
05/09/2012 06:00	0.031640625	83.35	10.4375	89.775	10.4825	0	9.7525
05/09/2012 07:00	0.031921875	83.5	10.395	90.3	10.445	6.5475	10.3175
05/09/2012 08:00	0.0320625	84.225	10.445	91.225	10.5	59.97	11.27
05/09/2012 09:00	0.0325125	85.1	10.5175	92.075	10.5675	135.245	12.16
05/09/2012 10:00	0.0325125	85.825	10.615	92.65	10.665	185.8825	12.36
05/09/2012 11:00	0.0315	86.75	11.1075	94.125	11.1925	120.1025	12.83
05/09/2012 12:00	0.0309375	87.65	11.6175	94.675	11.695	67.2625	12.815
05/09/2012 13:00	0.0307125	87.25	11.635	93.425	11.685	320.65	14.3375
05/09/2012 14:00	0.0304875	86.475	11.6875	93.45	11.755	145.4	13.85
05/09/2012 15:00	0.030065625	86.175	11.735	93.325	11.795	103.5075	13.76
05/09/2012 16:00	0.0298125	85.825	11.7325	92.825	11.7975	66.5375	13.4225
05/09/2012 17:00	0.029475	85.35	11.69	92.175	11.7475	47.0675	12.8675
05/09/2012 18:00	0.029475	84.85	11.6275	91.775	11.69	28.61675	12.7275
05/09/2012 19:00	0.029475	84.275	11.525	91.05	11.5775	0	10.9775
05/09/2012 20:00	0.029475	83.325	11.2475	89.775	11.29	0	9.3875
05/09/2012 21:00	0.0295875	82.525	10.935	88.925	10.97	0	8.271
05/09/2012 22:00	0.029925	82.2	10.6775	88.75	10.715	0	6.95675
05/09/2012 23:00	0.029925	82.45	10.5625	89.05	10.6075	0	8.3555
06/09/2012 00:00	0.030065625	82.9	10.5	89.3	10.545	0	9.3275
06/09/2012 01:00	0.0304875	82.575	10.37	89.325	10.4125	0	8.4425
06/09/2012 02:00	0.0304875	82.7	10.23	89.3	10.2775	0	7.74375
06/09/2012 03:00	0.0307125	82.9	10.1125	89.3	10.16	0	8.6405
06/09/2012 04:00	0.0309375	83.05	10.045	89.4	10.085	0	9.96
06/09/2012 05:00	0.0309375	82.725	10.015	89.55	10.0625	0	9.8625
06/09/2012 06:00	0.0309375	82.85	10	89.6	10.045	0	10.2575
06/09/2012 07:00	0.0309375	83.525	9.975	89.675	10.0225	0	10.5625
06/09/2012 08:00	0.0309375	83.975	9.9875	90.075	10.0375	17.21475	11.63
06/09/2012 09:00	0.0309375	84.6	10.09	90.675	10.1475	61.73	12.2925
06/09/2012 10:00	0.0309375	85.25	10.2675	91.475	10.3275	86.7825	12.8775
06/09/2012 11:00	0.0309375	85.825	10.5175	91.975	10.58	127.575	13.86
06/09/2012 12:00	0.0309375	86.6	11.1425	92.9	11.2325	464.825	15.79
06/09/2012 13:00	0.0309375	87.25	11.75	93.675	11.84	380.3	16.375
06/09/2012 14:00	0.0309375	86.65	11.93	92.85	11.995	509.625	17
06/09/2012 15:00	0.030825	85.75	12.1075	92.45	12.1875	240.87425	16.28
06/09/2012 16:00	0.0306	85.275	12.3425	92	12.415	102.465	15.5725
06/09/2012 17:00	0.0304875	84.625	12.52	91.575	12.595	110.025	16.455
06/09/2012 18:00	0.0304875	83.85	12.555	90.725	12.615	29.0945	16.015
06/09/2012 19:00	0.0304875	82.65	12.41	89.35	12.46	0	15.2725
06/09/2012 20:00	0.0304875	81.575	12.265	88.3	12.3175	0	14.75
06/09/2012 21:00	0.0304875	80.625	12.16	87.825	12.2175	0	14.3425
06/09/2012 22:00	0.0304875	80.05	12.08	87.8	12.14	0	14.41
06/09/2012 23:00	0.0304875	79.8	11.995	87.925	12.0525	0	14.3325
07/09/2012 00:00	0.0304875	79.95	11.9	88.05	11.955	0	13.985
07/09/2012 01:00	0.030825	80.975	11.8	88.25	11.855	0	13.525
07/09/2012 02:00	0.0309375	81.525	11.7025	88.35	11.76	0	12.9675
07/09/2012 03:00	0.0309375	81.625	11.63	88.4	11.685	0	13.28
07/09/2012 04:00	0.0309375	81.4	11.565	88.475	11.6225	0	13.125
07/09/2012 05:00	0.0309375	80.9	11.505	88.65	11.56	0	12.5875
07/09/2012 06:00	0.0309375	80.875	11.455	88.7	11.5075	0	12.34
07/09/2012 07:00	0.0309375	81.025	11.4375	89.1	11.4975	0	12.8525
07/09/2012 08:00	0.0309375	81.425	11.4325	89.7	11.4925	0	13.0525
07/09/2012 09:00	0.0309375	82.125	11.5025	90.675	11.56	74.4225	13.8375
07/09/2012 10:00	0.0309375	83.375	11.745	91.975	11.815	132.525	14.68
07/09/2012 11:00	0.0309375	84.925	12.0475	92.875	12.125	215.55	15.705
07/09/2012 12:00	0.0309375	85.85	12.5575	93.3	12.6475	435.45	17.575
07/09/2012 13:00	0.0309375	86.5	13.2825	93.375	13.3925	520.625	18.7825
07/09/2012 14:00	0.0309375	85.975	13.7675	92.925	13.87	392.325	18.9725
07/09/2012 15:00	0.030825	84.575	13.83	91.7	13.9075	346.775	19.04
07/09/2012 16:00	0.030346875	82.975	13.7175	90.6	13.7925	224.35	18.2675
07/09/2012 17:00	0.0297	81.575	13.6275	89.8	13.695	80.2675	16.9175
07/09/2012 18:00	0.0293625	80.4	13.4625	88.775	13.525	21.465	15.785
07/09/2012 19:00	0.029025	79.525	13.235	87.5	13.29	0	15.1
07/09/2012 20:00	0.02874375	78.825	13.05	86.725	13.1	0	14.125
07/09/2012 21:00	0.0284625	78	12.88	86.175	12.9325	0	14.455
07/09/2012 22:00	0.028603125	78.125	12.7725	86.1	12.82	0	14.7575
07/09/2012 23:00	0.029025	78.85	12.685	86.2	12.73	0	14.965
08/09/2012 00:00	0.02925	79.2	12.585	86.4	12.6325	0	15.0725
08/09/2012 01:00	0.029475	79.4	12.4825	86.6	12.53	0	14.925
08/09/2012 02:00	0.029475	79.45	12.3225	86.7	12.365	0	14.4775
08/09/2012 03:00	0.029475	79.8	12.17	86.875	12.215	0	14.6575
08/09/2012 04:00	0.029475	80.3	12.095	87.2	12.145	0	14.725
08/09/2012 05:00	0.029925	80.375	12.0025	87.3	12.0525	0	14.2325
08/09/2012 06:00	0.029925	80.075	11.9025	87.35	11.95	0	14.2275
08/09/2012 07:00	0.029925	79.825	11.86	87.725	11.9075	10.63	14.615
08/09/2012 08:00	0.029925	80.3	11.9025	88.6	11.9575	125.7425	16.075
08/09/2012 09:00	0.029925	81.025	12.0675	89.525	12.14	238.05	17.5975
08/09/2012 10:00	0.029925	82.775	12.44	90.35	12.5275	326.075	18.9975
08/09/2012 11:00	0.029925	83.875	13.01	90.85	13.1175	412.975	20.015
08/09/2012 12:00	0.029925	84.275	13.675	91.075	13.7975	450.425	20.4775
08/09/2012 13:00	0.028265625	83.975	14.2425	90.825	14.3625	442.525	20.65
08/09/2012 14:00	0.0279	83.125	14.6175	90	14.7225	404.45	20.8125
08/09/2012 15:00	0.02745	81.85	14.76	89.075	14.8525	356.925	20.9125
08/09/2012 16:00	0.026775	80.6	14.7375	88.15	14.815	300.025	20.4525
08/09/2012 17:00	0.0266625	79.375	14.58	87.2	14.65	144.52	19.4425
08/09/2012 18:00	0.0266625	78.325	14.3175	86.3	14.3825	1.619	17.4425
08/09/2012 19:00	0.0266625	77.275	13.9225	85.075	13.97	0	14.02
08/09/2012 20:00	0.0266625	76.25	13.445	83.975	13.475	0	10.6625
08/09/2012 21:00	0.027	75.525	12.925	83.2	12.945	0	9.745
08/09/2012 22:00	0.0271125	75.125	12.4325	83.025	12.445	0	9.19
08/09/2012 23:00	0.0271125	75.4	12.055	83.35	12.0825	0	7.2705
09/09/2012 00:00	0.0273375	76.05	11.85	83.85	11.89	0	8.51
09/09/2012 01:00	0.0275625	76.725	11.705	84.225	11.7475	0	9.215
09/09/2012 02:00	0.0279	77.125	11.505	84.275	11.54	0	9.7125
09/09/2012 03:00	0.0280125	77.2	11.2	84.05	11.225	0	9.31
09/09/2012 04:00	0.0280125	77.25	10.8775	83.925	10.9	0	8.29175
09/09/2012 05:00	0.0280125	77.45	10.59	83.775	10.61	0	7.8805
09/09/2012 06:00	0.0280125	77.675	10.2825	83.9	10.3	0	7.07875
09/09/2012 07:00	0.0280125	78.125	10.1175	84.575	10.1475	0	10.02
09/09/2012 08:00	0.02863125	79.25	10.295	86.35	10.3475	145.03	12.8175
09/09/2012 09:00	0.029475	80.95	10.7425	88.35	10.815	202.1	14.245
09/09/2012 10:00	0.029475	82.45	11.22	89.8	11.295	161.55	14.8225
09/09/2012 11:00	0.029475	83.575	11.625	90.55	11.705	292.475	16.675
09/09/2012 12:00	0.029475	84.075	12.1525	91.2	12.245	422.975	18.0475
09/09/2012 13:00	0.029475	84.75	12.8575	91.7	12.96	444.925	17.38
09/09/2012 14:00	0.029475	84.55	13.235	91.125	13.325	307.725	16.845
09/09/2012 15:00	0.0291375	82.875	13.085	89.25	13.14	69.545	15.7
09/09/2012 16:00	0.029025	80.8	12.7375	86.925	12.775	21.4875	15.23
09/09/2012 17:00	0.028603125	79.325	12.54	85.45	12.585	2.5545	14.8975
09/09/2012 18:00	0.028125	78.775	12.475	84.775	12.5275	0	14.735
09/09/2012 19:00	0.0282375	78.5	12.4625	84.475	12.5225	0	14.895
09/09/2012 20:00	0.0284625	78.4	12.4625	84.325	12.5175	0	14.78
09/09/2012 21:00	0.028603125	78.425	12.425	84.075	12.48	0	14.9025
09/09/2012 22:00	0.029025	78.275	12.3525	83.875	12.4025	0	14.94
09/09/2012 23:00	0.029025	78.075	12.2525	83.8	12.295	0	14.8675
10/09/2012 00:00	0.029025	77.9	12.15	83.85	12.1975	0	14.3375
10/09/2012 01:00	0.02925	77.65	12.0725	83.85	12.1225	0	13.755
10/09/2012 02:00	0.02925	77.175	11.9625	84.125	12.01	0	13.3825
10/09/2012 03:00	0.029475	76.8	11.84	84.35	11.89	0	12.7275
10/09/2012 04:00	0.029475	76.85	11.7775	84.625	11.8275	0	12.1225
10/09/2012 05:00	0.029475	76.975	11.685	84.5	11.735	0	12.7675
10/09/2012 06:00	0.02925	80.85	11.5575	85.325	11.615	0	12.4925
10/09/2012 07:00	0.0291375	85.6	11.5125	87.125	11.575	0	12.6125
10/09/2012 08:00	0.029475	87.425	11.5725	88.375	11.64	3.85625	12.15
10/09/2012 09:00	0.029475	88.675	11.6625	89.1	11.735	42.72675	11.915
10/09/2012 10:00	0.029475	89.15	11.705	89.825	11.775	39.4575	11.6025
10/09/2012 11:00	0.02925	89.675	11.765	89.675	11.8325	111.0125	11.8175
10/09/2012 12:00	0.0291375	90.25	11.84	90.475	11.9075	113.9	11.985
10/09/2012 13:00	0.029025	90.475	11.87	90.925	11.9375	114.8575	11.9675
10/09/2012 14:00	0.0291375	90.225	11.845	90.8	11.9125	81.0525	11.73
10/09/2012 15:00	0.029025	89.625	11.77	90.35	11.835	0	10.665
10/09/2012 16:00	0.029025	89.4	11.7425	90.225	11.81	66.175	10.44
10/09/2012 17:00	0.029025	89.275	11.715	90.175	11.79	25.2035	10.4625
10/09/2012 18:00	0.029025	88.325	11.5675	89.225	11.6275	0	9.3975
10/09/2012 19:00	0.029025	87.2	11.345	88.1	11.4025	0	8.7275
10/09/2012 20:00	0.0291375	86.425	11.1475	87.45	11.2025	0	7.75475
10/09/2012 21:00	0.029475	85.95	10.965	87.025	11.02	0	7.12375
10/09/2012 22:00	0.029475	86.225	10.755	86.325	10.8125	0	6.9325
10/09/2012 23:00	0.029109375	85.85	10.43	85.375	10.485	0	5.75275
11/09/2012 00:00	0.0293625	85.35	10.0525	85.075	10.0975	0	3.5355
11/09/2012 01:00	0.029475	85.2	9.6675	85	9.7175	0	2.2685
11/09/2012 02:00	0.0295875	85.05	9.3275	85.4	9.37	0	1.234
11/09/2012 03:00	0.029475	85.125	9.0475	85.7	9.095	0	1.461
11/09/2012 04:00	0.029475	85.325	8.82	86.2	8.8575	0	1.821
11/09/2012 05:00	0.0293625	85.65	8.6775	86.65	8.7225	0	4.60025
11/09/2012 06:00	0.029475	85.875	8.5575	86.8	8.6025	0	5.03925
11/09/2012 07:00	0.029475	86.275	8.4625	87.175	8.505	0	6.43375
11/09/2012 08:00	0.029475	86.925	8.5275	88.175	8.5775	120.72	8.272
11/09/2012 09:00	0.029475	87.9	8.7675	89.45	8.8175	173.8	9.0175
11/09/2012 10:00	0.029925	88.175	9.025	89.325	9.08	95.55	8.74
11/09/2012 11:00	0.029475	88.1	9.2375	90.225	9.2975	123.425	9.1125
11/09/2012 12:00	0.029925	88.6	9.4525	90.8	9.51	72.345	9.1725
11/09/2012 13:00	0.0295875	89.3	9.82	92.075	9.8875	421.275	11.4725
11/09/2012 14:00	0.029475	90.025	10.255	92.5	10.3275	237.075	10.7175
11/09/2012 15:00	0.0295875	90.225	10.5425	92.4	10.6125	324.45	10.635
11/09/2012 16:00	0.0291375	89.95	10.615	91.45	10.69	145.0225	9.5525
11/09/2012 17:00	0.028490625	89.2	10.455	90.175	10.52	74.835	9.1375
11/09/2012 18:00	0.0277875	88.175	10.1375	89.225	10.195	0	8.1935
11/09/2012 19:00	0.0275625	87.3	9.8375	88.175	9.885	0	7.688
11/09/2012 20:00	0.0273375	86.65	9.6375	87.375	9.6925	0	7.23175
11/09/2012 21:00	0.0271125	86.25	9.4925	86.85	9.5475	0	7.41025
11/09/2012 22:00	0.0271125	85.75	9.23	86.2	9.28	0	7.0035
11/09/2012 23:00	0.0271125	85.4	8.9225	85.925	8.9625	0	6.12975
12/09/2012 00:00	0.0271125	85.475	8.6825	86.15	8.725	0	6.2955
12/09/2012 01:00	0.0271125	85.85	8.5725	86.45	8.6175	0	6.45375
12/09/2012 02:00	0.0271125	86.275	8.5325	86.4	8.5775	0	6.7365
12/09/2012 03:00	0.0273375	86.8	8.5475	86.3	8.5975	0	6.409
12/09/2012 04:00	0.0275625	87	8.535	86.5	8.59	0	5.76675
12/09/2012 05:00	0.0275625	86.95	8.4525	87.1	8.5	0	5.1205
12/09/2012 06:00	0.0275625	86.9	8.345	87.45	8.39	0	5.8315
12/09/2012 07:00	0.0277875	87.45	8.3275	88.025	8.3775	0	6.51675
12/09/2012 08:00	0.028378125	88.525	8.4325	89.175	8.4875	8.687	6.98525
12/09/2012 09:00	0.0293625	89.25	8.5925	90.3	8.65	0	6.917
12/09/2012 10:00	0.0298125	89.55	8.68	90.775	8.735	149.7175	8.2025
12/09/2012 11:00	0.029475	89.775	8.815	91.075	8.875	130.3875	8.8175
12/09/2012 12:00	0.0295875	90.5	9.1325	91.8	9.1975	170.375	9.51
12/09/2012 13:00	0.0295875	91.1	9.4975	92.4	9.565	218.2	9.495
12/09/2012 14:00	0.0295875	91.325	9.8525	92.675	9.9225	202.25	10.0425
12/09/2012 15:00	0.029475	91.025	10	92.45	10.0775	191.55	9.945
12/09/2012 16:00	0.0293625	90.275	9.9625	91.775	10.025	171.35	9.2525
12/09/2012 17:00	0.02925	89.45	9.7625	90.875	9.8225	0	7.829
12/09/2012 18:00	0.029025	88.95	9.535	90.1	9.5925	0	7.64775
12/09/2012 19:00	0.028125	88.2	9.2775	89.3	9.335	0	6.722
12/09/2012 20:00	0.02745	87.575	9.0175	88.525	9.0625	0	6.187
12/09/2012 21:00	0.0271125	87.45	8.8375	88.125	8.885	0	6.17775
12/09/2012 22:00	0.0271125	87.425	8.7	88.05	8.75	0	3.27125
12/09/2012 23:00	0.027225	87.225	8.5075	87.8	8.5575	0	2.97925
13/09/2012 00:00	0.027225	87.225	8.34	87.75	8.3875	0	3.829
13/09/2012 01:00	0.0271125	87.375	8.24	87.9	8.2875	0	4.926
13/09/2012 02:00	0.0271125	87.575	8.165	88.075	8.215	0	6.17725
13/09/2012 03:00	0.0271125	87.8	8.13	88.275	8.1875	0	6.77775
13/09/2012 04:00	0.0273375	88.1	8.14	88.525	8.19	0	7.412
13/09/2012 05:00	0.0277875	88.3	8.14	88.7	8.2	0	6.86775
13/09/2012 06:00	0.0280125	88.4	8.1575	88.8	8.2125	0	7.4015
13/09/2012 07:00	0.028490625	88.525	8.21	89.025	8.27	1.4895	8.7625
13/09/2012 08:00	0.029025	88.875	8.3275	88.825	8.385	0	9.6325
13/09/2012 09:00	0.029475	89.3	8.4875	89.65	8.5525	0	10.4775
13/09/2012 10:00	0.029475	89.5	8.6925	90.225	8.7625	35.0325	10.895
13/09/2012 11:00	0.029475	89.9	8.96	91.1	9.025	79.92	12.2525
13/09/2012 12:00	0.029475	90.5	9.2525	91.825	9.325	80.5525	13.0775
13/09/2012 13:00	0.029475	90.45	9.5225	91.975	9.5975	75.885	13.98
13/09/2012 14:00	0.0295875	90.225	9.7075	91.7	9.7775	0	12.9375
13/09/2012 15:00	0.0295875	89.775	9.8825	91.1	9.95	1.7085	13.305
13/09/2012 16:00	0.029475	89.775	10.2125	91.1	10.295	182.325	14.8175
13/09/2012 17:00	0.029475	89.675	10.4425	91.15	10.5275	26.9405	14.21
13/09/2012 18:00	0.029475	88.45	10.4275	89.775	10.4975	0	13.585
13/09/2012 19:00	0.029475	87.3	10.3375	88.325	10.4075	0	13.395
13/09/2012 20:00	0.029475	86.625	10.3325	87.525	10.4	0	13.7725
13/09/2012 21:00	0.0293625	86.125	10.3275	86.9	10.3925	0	13.86
13/09/2012 22:00	0.029475	85.2	10.185	86.2	10.2475	0	11.485
13/09/2012 23:00	0.029025	84.75	9.8925	85.475	9.9375	0	10.29
14/09/2012 00:00	0.029025	84.725	9.605	85.225	9.6525	0	10.5
14/09/2012 01:00	0.029025	84.925	9.435	85.4	9.485	0	10.71
14/09/2012 02:00	0.028884375	85.1	9.33	85.55	9.3825	0	10.61
14/09/2012 03:00	0.0293625	85.2	9.245	85.675	9.3	0	9.5225
14/09/2012 04:00	0.029475	85	9.09	85.525	9.1425	0	9.2125
14/09/2012 05:00	0.029475	85.1	8.925	85.625	8.97	0	9.205
14/09/2012 06:00	0.029925	85.35	8.86	86.125	8.9075	0	8.83
14/09/2012 07:00	0.029925	85.75	8.8775	86.725	8.9275	0	9.3025
14/09/2012 08:00	0.029925	86.575	8.945	87.425	8.9975	0	9.335
14/09/2012 09:00	0.029925	87.425	9.1475	88.275	9.2025	70.476	10.61
14/09/2012 10:00	0.029925	88.425	9.4775	89.35	9.5475	440.2	13.03
14/09/2012 11:00	0.0295875	89.225	9.745	89.9	9.8125	184.05	12.58
14/09/2012 12:00	0.029475	89.25	9.9475	89.675	10.01	296.375	13.6075
14/09/2012 13:00	0.02925	90	10.4475	90.125	10.5275	409.6	14.765
14/09/2012 14:00	0.029025	90.3	11.0225	90.9	11.115	381.55	14.8275
14/09/2012 15:00	0.028490625	89.5	11.2325	90.6	11.3125	355.75	14.935
14/09/2012 16:00	0.0275625	87.375	11.11	89.325	11.1625	108.12	13.5125
14/09/2012 17:00	0.0271125	85.25	10.8125	87.6	10.85	13.37625	12.51
14/09/2012 18:00	0.027	84.05	10.4575	86.5	10.4825	0	11.975
14/09/2012 19:00	0.0266625	86.525	10.175	86.575	10.2	0	10.6225
14/09/2012 20:00	0.02655	87.675	9.9625	86.425	9.985	0	10.1775
14/09/2012 21:00	0.0262125	87.575	9.7925	86.075	9.8125	0	9.715
14/09/2012 22:00	0.0262125	87.475	9.6575	86.175	9.69	0	10.105
14/09/2012 23:00	0.0262125	87.975	9.555	86.25	9.585	0	10.2025
15/09/2012 00:00	0.0262125	87.875	9.445	85.375	9.475	0	10.36
15/09/2012 01:00	0.0266625	87.8	9.3225	84.675	9.355	0	10.4575
15/09/2012 02:00	0.0266625	87.725	9.18	84.35	9.21	0	10.3375
15/09/2012 03:00	0.0266625	87.625	9.025	84.2	9.0525	0	10.2625
15/09/2012 04:00	0.0266625	87.8	8.8925	84.275	8.9225	0	10.2175
15/09/2012 05:00	0.0266625	88.2	8.8275	84.675	8.8575	0	10.2875
15/09/2012 06:00	0.0266625	88.45	8.83	85.25	8.8675	0	10.555
15/09/2012 07:00	0.0266625	89.075	8.945	85.925	8.99	0	11.43
15/09/2012 08:00	0.027	90.225	9.1875	86.775	9.255	76.6775	12.3325
15/09/2012 09:00	0.027225	91.025	9.4925	87.7	9.57	196.025	14.15
15/09/2012 10:00	0.0275625	91.3	9.84	88.25	9.92	289.875	15.44
15/09/2012 11:00	0.027675	91.55	10.295	88.775	10.4	361.25	16.765
15/09/2012 12:00	0.0275625	91.775	10.8675	89.275	10.99	393.65	17.6675
15/09/2012 13:00	0.02745	91.775	11.39	89.4	11.515	384.825	17.9075
15/09/2012 14:00	0.0271125	91.425	11.7325	88.925	11.8525	330.95	16.9975
15/09/2012 15:00	0.027	90.675	11.8325	88.225	11.935	247.15	16.34
15/09/2012 16:00	0.0264375	89.6	11.715	87.025	11.7925	217.975	15.1075
15/09/2012 17:00	0.025875	88.3	11.4625	85.475	11.5175	103.8275	13.9975
15/09/2012 18:00	0.0255375	87.225	11.1425	84.175	11.1825	0	12.57
15/09/2012 19:00	0.0250875	86.325	10.8025	83.15	10.8275	0	11.94
15/09/2012 20:00	0.0248625	85.675	10.465	82.4	10.4825	0	11.1975
15/09/2012 21:00	0.0248625	85.175	10.15	81.675	10.1675	0	10.675
15/09/2012 22:00	0.0248625	85.075	9.915	81.525	9.93	0	10.54
15/09/2012 23:00	0.0248625	85.175	9.7575	81.725	9.7775	0	11.125
16/09/2012 00:00	0.0248625	85.55	9.6875	82.1	9.725	0	11.595
16/09/2012 01:00	0.0248625	85.8	9.6625	82.6	9.7025	0	11.5175
16/09/2012 02:00	0.0248625	86.125	9.665	83.05	9.7075	0	11.3925
16/09/2012 03:00	0.024975	86.375	9.66	83.3	9.7075	0	11.6225
16/09/2012 04:00	0.0253125	86.5	9.6475	83.45	9.69	0	11.775
16/09/2012 05:00	0.0253125	86.575	9.635	83.5	9.68	0	11.7175
16/09/2012 06:00	0.0255375	86.65	9.635	83.575	9.685	0	10.9925
16/09/2012 07:00	0.0257625	86.7	9.665	83.775	9.715	0	10.5625
16/09/2012 08:00	0.0257625	86.95	9.7375	83.875	9.7875	2.8925	11.89
16/09/2012 09:00	0.0261	87.6	9.875	84.4	9.935	84.6875	13.6675
16/09/2012 10:00	0.0264375	88.325	10.1025	85.325	10.1725	64.975	14.0425
16/09/2012 11:00	0.027	89.075	10.4225	86.2	10.505	74.235	13.4
16/09/2012 12:00	0.0271125	89.3	10.73	86.85	10.815	211.7	14.355
16/09/2012 13:00	0.0271125	89.825	11.0675	87.4	11.155	291.75	14.645
16/09/2012 14:00	0.0271125	89.95	11.4625	87.775	11.5675	379.225	14.9175
16/09/2012 15:00	0.0271125	89.75	11.7675	87.75	11.87	257.55	14.22
16/09/2012 16:00	0.026775	89.125	11.795	86.925	11.875	212.275	13.5175
16/09/2012 17:00	0.0261	87.2	11.5625	85.55	11.62	95.25	12.6475
16/09/2012 18:00	0.02565	86.475	11.15	84	11.1825	0	10.5775
16/09/2012 19:00	0.0248625	85.25	10.655	82.5	10.6675	0	9.1125
16/09/2012 20:00	0.0248625	84.125	10.1775	81.525	10.1825	0	8.455
16/09/2012 21:00	0.0248625	82.575	9.82	81.05	9.8275	0	7.96
16/09/2012 22:00	0.0248625	83.025	9.5625	81	9.575	0	8.2825
16/09/2012 23:00	0.024525	83.475	9.35	81.15	9.365	0	7.92425
17/09/2012 00:00	0.02475	83.475	9.1625	81.175	9.1825	0	7.9185
17/09/2012 01:00	0.0248625	84.15	9.0075	81.575	9.025	0	6.09125
17/09/2012 02:00	0.0248625	84.35	8.805	81.8	8.8175	0	6.62325
17/09/2012 03:00	0.0248625	83.95	8.5675	81.75	8.575	0	7.537
17/09/2012 04:00	0.02475	83.8	8.4625	82.075	8.4775	0	7.893
17/09/2012 05:00	0.0248625	84.2	8.485	82.9	8.5175	0	8.08625
17/09/2012 06:00	0.0248625	83.4	8.55	83.625	8.59	0	8.415
17/09/2012 07:00	0.0248625	84.725	8.615	84.175	8.655	0	8.395
17/09/2012 08:00	0.0253125	85.9	8.735	84.725	8.775	17.5875	9.26
17/09/2012 09:00	0.025425	86.45	8.9225	84.9	8.975	40.9075	9.72
17/09/2012 10:00	0.0257625	87.125	9.15	85.2	9.215	49.0025	10.5675
17/09/2012 11:00	0.0257625	86.9	9.3975	86.25	9.4625	207.7225	11.8275
17/09/2012 12:00	0.0257625	88.35	9.7325	87.125	9.8075	406.2	12.9325
17/09/2012 13:00	0.0262125	89.525	10.1675	87.65	10.26	293.375	12.44
17/09/2012 14:00	0.0264375	89.575	10.46	88.075	10.55	186.925	12.0175
17/09/2012 15:00	0.0261	89.5	10.535	87.575	10.5975	142.2	11.7875
17/09/2012 16:00	0.02565	88.975	10.35	86.2	10.3975	0	8.26775
17/09/2012 17:00	0.0248625	88.175	10.1	85.225	10.135	0	7.80275
17/09/2012 18:00	0.0248625	87.675	9.8625	84.6	9.8875	0	7.93
17/09/2012 19:00	0.0248625	86.825	9.575	83.925	9.6025	0	5.2375
17/09/2012 20:00	0.0248625	85.8	9.3125	83.325	9.3325	0	5.20525
17/09/2012 21:00	0.0248625	85.05	8.98	82.675	8.995	0	5.50125
17/09/2012 22:00	0.024975	84.775	8.6375	82.325	8.6475	0	2.47375
17/09/2012 23:00	0.0252	84.65	8.295	82.075	8.3	0	2.32225
18/09/2012 00:00	0.0253125	84.9	8.035	82.1	8.0475	0	2.10925
18/09/2012 01:00	0.0253125	85.4	7.8725	82.525	7.8875	0	3.27275
18/09/2012 02:00	0.0253125	85.825	7.7675	82.675	7.785	0	3.10575
18/09/2012 03:00	0.024975	86.25	7.7375	83.275	7.765	0	5.132
18/09/2012 04:00	0.0252	86.675	7.765	83.95	7.7975	0	5.97425
18/09/2012 05:00	0.0253125	87.025	7.78	84.275	7.8125	0	6.06775
18/09/2012 06:00	0.0253125	86.95	7.7275	84.525	7.755	0	5.675
18/09/2012 07:00	0.0253125	86.775	7.62	84.375	7.65	0	5.30975
18/09/2012 08:00	0.025425	87.45	7.595	84.75	7.6275	9.8805	5.7545
18/09/2012 09:00	0.0257625	88.55	7.635	85.55	7.6775	46.035	6.2685
18/09/2012 10:00	0.0257625	89.65	7.77	86.875	7.82	109.515	6.99575
18/09/2012 11:00	0.025875	90.7	8.07	88	8.135	161.075	7.76325
18/09/2012 12:00	0.0262125	91.5	8.51	89.175	8.59	251.475	8.109
18/09/2012 13:00	0.0262125	91.975	9.02	89.85	9.11	307.925	8.98
18/09/2012 14:00	0.0268875	92.1	9.355	90.025	9.435	171.6825	8.5135
18/09/2012 15:00	0.026775	91.55	9.42	89.4	9.4825	270.325	9.34
18/09/2012 16:00	0.02655	90.75	9.3125	88.5	9.355	92.61625	7.78125
18/09/2012 17:00	0.0262125	90.125	9.1025	87.925	9.1425	0	6.5235
18/09/2012 18:00	0.0257625	89.45	8.81	87.175	8.8325	0	6.1305
18/09/2012 19:00	0.0253125	88.1	8.44	86.025	8.4525	0	3.0935
18/09/2012 20:00	0.02565	87.35	8.105	85.15	8.125	0	3.37075
18/09/2012 21:00	0.0257625	87.15	7.9075	85.225	7.935	0	4.49725
18/09/2012 22:00	0.0257625	87.275	7.8175	85.45	7.8475	0	3.84275
18/09/2012 23:00	0.0257625	87.3	7.7725	85.75	7.805	0	5.5435
19/09/2012 00:00	0.0257625	87.15	7.67	85.75	7.7	0	5.36825
19/09/2012 01:00	0.0257625	87	7.5575	85.65	7.5875	0	5.27125
19/09/2012 02:00	0.0257625	87.35	7.51	85.85	7.5425	0	6.07525
19/09/2012 03:00	0.0257625	87.45	7.5	86.125	7.5325	0	5.6885
19/09/2012 04:00	0.0257625	86.9	7.3975	85.8	7.42	0	5.3395
19/09/2012 05:00	0.0257625	86.25	7.235	85.35	7.2525	0	5.548
19/09/2012 06:00	0.0259875	86.2	7.085	85.1	7.1025	0	5.1155
19/09/2012 07:00	0.0257625	86.05	6.967	85.025	6.985	0	4.93
19/09/2012 08:00	0.02565	86.45	6.945	85.25	6.97075	32.1225	6.6805
19/09/2012 09:00	0.0257625	87.175	7.0975	86.225	7.1425	182.95	8.9025
19/09/2012 10:00	0.026325	88.375	7.505	87.775	7.5775	145.35	8.915
19/09/2012 11:00	0.02655	90.075	8.1375	89.45	8.24	304.15	10.1
19/09/2012 12:00	0.027105522	90.9	8.67	90.525	8.77	463.525	11.52
19/09/2012 13:00	0.027105522	91.275	9.1125	91.025	9.21	272.9	10.7925
19/09/2012 14:00	0.02745245	91.125	9.42	90.95	9.515	330.125	11.82
19/09/2012 15:00	0.027568093	90.55	9.555	90.375	9.6325	202.65	11.09
19/09/2012 16:00	0.027568093	89.55	9.5275	89.35	9.5775	201.575	10.92
19/09/2012 17:00	0.027105522	88.8	9.35	88.225	9.395	33.8275	9.7
19/09/2012 18:00	0.026991453	88.025	9.2025	87.4	9.24	0	8.915
19/09/2012 19:00	0.026200742	86.875	8.9475	86.45	8.9675	0	7.10675
19/09/2012 20:00	0.025101663	85.825	8.6625	85.45	8.6725	0	5.48125
19/09/2012 21:00	0.024993727	85.35	8.385	84.525	8.395	0	3.56225
19/09/2012 22:00	0.02488579	84.95	8.135	83.9	8.145	0	4.90225
19/09/2012 23:00	0.02488579	84.775	7.9125	83.7	7.9175	0	3.3955
20/09/2012 00:00	0.02488579	84.85	7.7	83.65	7.7075	0	3.62725
20/09/2012 01:00	0.02488579	84.9	7.5025	83.7	7.505	0	2.924
20/09/2012 02:00	0.02488579	84.9	7.3175	83.8	7.3225	0	2.08375
20/09/2012 03:00	0.02488579	85.175	7.225	84.1	7.2375	0	3.21825
20/09/2012 04:00	0.0252096	85.7	7.21	84.6	7.2325	0	3.38625
20/09/2012 05:00	0.025317537	86.075	7.2175	85	7.2475	0	3.43225
20/09/2012 06:00	0.025317537	86.175	7.2075	85.225	7.2325	0	4.4395
20/09/2012 07:00	0.025317537	86.275	7.2075	85.525	7.23	0	4.12425
20/09/2012 08:00	0.025645873	86.875	7.285	86.025	7.3225	25.0325	5.33025
20/09/2012 09:00	0.025755319	88	7.525	86.95	7.5825	176.895	7.68325
20/09/2012 10:00	0.026311712	89.325	7.9	88.3	7.98	208.55	8.915
20/09/2012 11:00	0.026763316	90.35	8.285	89.45	8.3725	138.925	8.9225
20/09/2012 12:00	0.027221165	90.85	8.6275	90.125	8.7125	151.625	9.3475
20/09/2012 13:00	0.027919792	90.9	8.885	90.325	8.965	148.275	9.58
20/09/2012 14:00	0.028393544	90.875	9.0975	90.275	9.1775	129.25	9.6375
20/09/2012 15:00	0.028512384	90.425	9.2	89.975	9.265	113.1725	9.6175
20/09/2012 16:00	0.028155865	89.8	9.1475	89.3	9.1975	15.21175	8.7675
20/09/2012 17:00	0.028037025	88.95	9.0425	88.425	9.0775	2.2215	7.82775
20/09/2012 18:00	0.027919792	88.1	8.8725	87	8.9025	0	7.581
20/09/2012 19:00	0.027221165	87.45	8.71	85.75	8.74	0	5.88125
20/09/2012 20:00	0.026424224	86.7	8.56	85.1	8.5825	0	5.566
20/09/2012 21:00	0.02597726	85.825	8.3275	84.55	8.34	0	5.0165
20/09/2012 22:00	0.025536428	85.3	8.0075	83.825	8.005	0	1.92475
20/09/2012 23:00	0.025536428	84.95	7.6825	83.4	7.67	0	1.157
21/09/2012 00:00	0.025536428	84.775	7.4425	83.325	7.4375	0	1.7145
21/09/2012 01:00	0.025755319	84.9	7.2625	83.6	7.265	0	0.7995
21/09/2012 02:00	0.025755319	85	7.0875	83.95	7.085	0	0.93625
21/09/2012 03:00	0.025755319	85.1	6.95175	84.325	6.95575	0	3.67175
21/09/2012 04:00	0.025755319	85.15	6.8515	84.625	6.86225	0	3.377
21/09/2012 05:00	0.025755319	85.075	6.77025	84.725	6.778	0	3.84225
21/09/2012 06:00	0.025755319	85.15	6.66125	84.875	6.67025	0	2.683
21/09/2012 07:00	0.025755319	85.475	6.57825	84.925	6.5895	0	0.47225
21/09/2012 08:00	0.025755319	86.05	6.55575	85.35	6.57425	51.353	2.425
21/09/2012 09:00	0.025755319	87.1	6.68125	86.325	6.7185	146.65	6.18425
21/09/2012 10:00	0.02608823	88.35	6.9335	87.475	6.99025	256.2	7.45725
21/09/2012 11:00	0.026649247	89.375	7.2975	89.05	7.3725	129.55	7.52425
21/09/2012 12:00	0.026993027	90.525	7.85	90.475	7.9525	124.45	7.94925
21/09/2012 13:00	0.028038632	91.575	8.505	91.65	8.6275	173.725	8.5675
21/09/2012 14:00	0.029238446	92.075	9.12	92.025	9.25	224	9.29
21/09/2012 15:00	0.029482654	91.35	9.43	91.65	9.5375	323.575	9.6975
21/09/2012 16:00	0.029116342	90.075	9.385	90.225	9.445	216.7475	9.1345
21/09/2012 17:00	0.028155865	88.6	9.1275	88.6	9.1575	40.3325	7.3715
21/09/2012 18:00	0.027686916	87.25	8.77	87.025	8.7775	0	6.31375
21/09/2012 19:00	0.026089771	86.1	8.365	85.675	8.36	0	4.381
21/09/2012 20:00	0.025645873	84.925	7.9775	84.775	7.9575	0	2.21175
21/09/2012 21:00	0.025317537	84.25	7.6175	83.925	7.5975	0	1.23825
21/09/2012 22:00	0.025317537	84.1	7.3575	83.6	7.35	0	0.48575
21/09/2012 23:00	0.025426982	84.1	7.14	83.575	7.135	0	2.088
22/09/2012 00:00	0.025536428	84.075	6.94625	83.525	6.9425	0	3.7555
22/09/2012 01:00	0.025317537	84.25	6.7425	83.45	6.73275	0	1.29
22/09/2012 02:00	0.025317537	84.275	6.5795	83.7	6.578	0	1.2335
22/09/2012 03:00	0.025426982	85.15	6.5505	84.45	6.56875	0	2.9505
22/09/2012 04:00	0.025755319	86.125	6.6355	85.425	6.6695	0	3.8025
22/09/2012 05:00	0.025755319	86.85	6.7235	86.225	6.7575	0	3.65925
22/09/2012 06:00	0.025755319	86.65	6.72	86.475	6.74425	0	3.637
22/09/2012 07:00	0.025755319	86.525	6.59125	86.175	6.605	0	2.74025
22/09/2012 08:00	0.025755319	86.425	6.48175	86	6.492	11.7225	2.44575
22/09/2012 09:00	0.025755319	87.075	6.52375	86.4	6.55775	168.975	7.145
22/09/2012 10:00	0.026199201	88.425	6.79475	87.675	6.862	262.675	8.4325
22/09/2012 11:00	0.026649247	89.65	7.2675	89.15	7.365	303.1	9.2475
22/09/2012 12:00	0.027221165	90.65	7.8425	90.375	7.9625	410.6	10.29
22/09/2012 13:00	0.027802559	91	8.34	91.075	8.455	329.45	11.14
22/09/2012 14:00	0.028753311	90.825	8.665	90.95	8.7625	334.15	11.6875
22/09/2012 15:00	0.029238446	90.525	8.845	90.475	8.9375	219.4	12.05
22/09/2012 16:00	0.029482654	90	8.855	89.725	8.915	105.29	11.41
22/09/2012 17:00	0.028994238	89.025	8.6925	88.5	8.725	32.6225	10.7075
22/09/2012 18:00	0.027583997	87.5	8.3475	86.975	8.355	0	6.1355
22/09/2012 19:00	0.025211109	85.975	7.8675	85.35	7.845	0	3.33075
22/09/2012 20:00	0.02488579	84.75	7.3375	83.95	7.295	0	0.724
22/09/2012 21:00	0.02488579	83.875	6.83525	82.925	6.78525	0	-0.7295
22/09/2012 22:00	0.02488579	83.45	6.43125	81.925	6.386	0	-0.99275
22/09/2012 23:00	0.02488579	83.225	6.152	81.95	6.11825	0	-0.36375
23/09/2012 00:00	0.02488579	83.55	5.953	82.3	5.926	0	-0.58825
23/09/2012 01:00	0.02488579	83.925	5.76725	82.575	5.74075	0	-1.6005
23/09/2012 02:00	0.02488579	84.125	5.559	82.85	5.52825	0	-1.363
23/09/2012 03:00	0.024993727	84.275	5.35375	83.1	5.32475	0	-0.677
23/09/2012 04:00	0.02488579	84.425	5.14975	83.325	5.11575	0	-1.665
23/09/2012 05:00	0.024993727	84.6	4.92925	83.5	4.89425	0	-3.304
23/09/2012 06:00	0.024993727	84.725	4.70425	83.525	4.66	0	-4.158
23/09/2012 07:00	0.02488579	84.9	4.5155	83.725	4.47675	0	-3.96075
23/09/2012 08:00	0.02488579	85.575	4.49025	84.525	4.47125	10.86	-2.367
23/09/2012 09:00	0.024993727	86.775	4.696	85.825	4.71875	164.075	3.04175
23/09/2012 10:00	0.025536428	88.45	5.1815	87.4	5.2565	245.325	8.7425
23/09/2012 11:00	0.026313253	90.1	5.89825	89.35	6.02075	269.675	10.3225
23/09/2012 12:00	0.027454041	91.45	6.7115	91.175	6.86025	310.35	10.73
23/09/2012 13:00	0.029238446	92.225	7.425	92.25	7.58	338.625	11.2375
23/09/2012 14:00	0.029853939	92.025	7.905	92.325	8.04	198.1	11.03
23/09/2012 15:00	0.029977701	91.475	8.205	91.7	8.3225	244.225	11.255
23/09/2012 16:00	0.029853939	90.65	8.3225	90.675	8.4125	157.69	10.585
23/09/2012 17:00	0.029482654	89.25	8.2525	89.25	8.3175	20.21225	8.965
23/09/2012 18:00	0.029116342	87.75	8.0475	87.6	8.0875	0	7.77525
23/09/2012 19:00	0.028514008	86.325	7.78	86.025	7.8	0	7.143
23/09/2012 20:00	0.026880516	85.025	7.505	84.65	7.5175	0	6.9765
23/09/2012 21:00	0.025756844	84.1	7.2725	83.475	7.2825	0	6.49325
23/09/2012 22:00	0.02488579	83.675	7.12	83.025	7.135	0	6.80275
23/09/2012 23:00	0.02488579	83.3	7.0325	82.925	7.0525	0	6.53425
24/09/2012 00:00	0.02488579	83.275	6.9575	83	6.9765	0	5.594
24/09/2012 01:00	0.02488579	82.9	6.8145	82.775	6.82	0	4.57575
24/09/2012 02:00	0.024460015	83.025	6.64425	82.65	6.645	0	3.56575
24/09/2012 03:00	0.02488579	83.275	6.52425	82.7	6.533	0	3.703
24/09/2012 04:00	0.02488579	83.45	6.50475	83.1	6.529	0	4.17425
24/09/2012 05:00	0.0252096	83.725	6.5385	83.65	6.572	0	3.84525
24/09/2012 06:00	0.025755319	84	6.5855	83.975	6.62375	0	4.20825
24/09/2012 07:00	0.026424224	84.325	6.65275	84.275	6.69475	0	5.0105
24/09/2012 08:00	0.026991453	84.325	6.78125	84.275	6.82875	16.0965	5.9515
24/09/2012 09:00	0.026007825	84	6.95025	83.725	7.01375	35.5475	6.90625
24/09/2012 10:00	0.028639343	83.925	7.1375	83.5	7.205	11.11175	7.42325
24/09/2012 11:00	0.029730178	84.2	7.32	83.4	7.3925	14.2655	7.517
24/09/2012 12:00	0.030228573	84.25	7.57	83.575	7.655	88.5025	8.15325
24/09/2012 13:00	0.030479445	84.5	7.885	83.975	7.985	68.6175	8.615
24/09/2012 14:00	0.030479445	84.775	8.1475	84.325	8.2425	79.655	8.98
24/09/2012 15:00	0.030479445	84.7	8.25	84.475	8.325	80.7	9.17
24/09/2012 16:00	0.030733702	84.2	8.2025	84.225	8.2575	0	8.445
24/09/2012 17:00	0.030987958	83.6	8.1025	83.9	8.145	0	7.70075
24/09/2012 18:00	0.030987958	82.85	7.99	83.4	8.03	0	7.33
24/09/2012 19:00	0.030987958	82.05	7.9175	83.225	7.96	0	7.46575
24/09/2012 20:00	0.031245632	83.925	7.8525	83.225	7.905	0	7.416
24/09/2012 21:00	0.032030813	87.05	7.8	85.1	7.8525	0	7.18725
24/09/2012 22:00	0.038465881	88.2	7.73	88.025	7.78	0	7.0075
24/09/2012 23:00	0.047390474	88.75	7.6425	88.675	7.6925	0	6.841
25/09/2012 00:00	0.053844179	88.75	7.55	88.65	7.6	0	6.69275
25/09/2012 01:00	0.059026373	88.625	7.4775	89.4	7.5225	0	6.696
25/09/2012 02:00	0.061424495	88.475	7.42	90.65	7.465	0	6.71325
25/09/2012 03:00	0.06485964	88.25	7.36	90.725	7.4025	0	6.63575
25/09/2012 04:00	0.068399903	87.775	7.31	90.35	7.3525	0	6.59875
25/09/2012 05:00	0.076037949	87.075	7.265	90	7.305	0	6.593
25/09/2012 06:00	0.085448389	85.825	7.23	89.75	7.27	0	6.74625
25/09/2012 07:00	0.090793094	85.25	7.215	89.675	7.2525	0	6.8185
25/09/2012 08:00	0.095147708	84.375	7.2275	89.425	7.265	0	6.86525
25/09/2012 09:00	0.104066472	83.625	7.2775	89.3	7.32	0	7.0575
25/09/2012 10:00	0.115044949	84.025	7.4075	89.45	7.4575	1.85775	7.90075
25/09/2012 11:00	0.126982215	85.125	7.6	89.325	7.65	5.14625	8.62
25/09/2012 12:00	0.138155799	85.175	7.82	89.325	7.87	18.651	9.01
25/09/2012 13:00	0.155343965	86.075	8.1	88.9	8.15	31.9725	9.44
25/09/2012 14:00	0.188242026	88.425	8.395	88.825	8.45	16.8725	9.5325
25/09/2012 15:00	0.253940061	88.575	8.65	89	8.695	32.86	9.7
25/09/2012 16:00	0.336133517	87.575	8.7525	87.925	8.79	0.00725	9.3275
25/09/2012 17:00	0.397988311	86.425	8.7475	86.8	8.785	0	8.8625
25/09/2012 18:00	0.433269263	86.05	8.715	86.35	8.755	0	9.175
25/09/2012 19:00	0.45639478	86.35	8.6825	86.55	8.72	0	9.245
25/09/2012 20:00	0.447617709	86.8	8.65	86.95	8.69	0	9.1775
25/09/2012 21:00	0.378583325	87.025	8.6175	87.2	8.66	0	9.0825
25/09/2012 22:00	0.302427538	87.3	8.595	87.5	8.64	0	9.025
25/09/2012 23:00	0.244551941	87.4	8.5625	87.6	8.6075	0	8.9625
26/09/2012 00:00	0.19978716	87.575	8.5025	87.775	8.545	0	8.6375
26/09/2012 01:00	0.174032964	87.975	8.4275	88.2	8.4625	0	8.5875
26/09/2012 02:00	0.152034592	88.625	8.385	88.875	8.4225	0	8.46
26/09/2012 03:00	0.131888377	89.175	8.3575	89.45	8.395	0	8.395
26/09/2012 04:00	0.117295118	89.65	8.3325	89.85	8.375	0	8.205
26/09/2012 05:00	0.107843445	89.95	8.3125	90.25	8.355	0	8.0775
26/09/2012 06:00	0.100670197	90.35	8.2975	90.55	8.3425	0	7.98975
26/09/2012 07:00	0.094831612	90.825	8.3	91.1	8.345	0	8.02125
26/09/2012 08:00	0.089575662	91.6	8.345	91.85	8.39	17.01	8.4725
26/09/2012 09:00	0.085142714	92.65	8.5	92.9	8.55	73.45	8.81
26/09/2012 10:00	0.081439399	93.1	8.72	93.4	8.77	122.05	9.3075
26/09/2012 11:00	0.078140687	93.15	8.9425	93.4	8.9925	109.4025	9.54
26/09/2012 12:00	0.074950843	92.975	9.1575	93.175	9.2075	79.1025	9.9725
26/09/2012 13:00	0.072883396	92.925	9.3325	93.2	9.3825	148.6	10.67
26/09/2012 14:00	0.070859458	93.05	9.515	93.3	9.5625	128.8	11.335
26/09/2012 15:00	0.068155082	92.925	9.6425	93.2	9.6925	152.45	11.6925
26/09/2012 16:00	0.066240931	92.6	9.7	92.875	9.745	57.725	10.9325
26/09/2012 17:00	0.065066489	92.125	9.62	92.375	9.6625	1.43675	9.38
26/09/2012 18:00	0.065066489	91.75	9.5	91.975	9.54	0	8.725
26/09/2012 19:00	0.066240931	91.5	9.3425	91.8	9.38	0	8.5825
26/09/2012 20:00	0.06647745	91.625	9.18	91.9	9.2225	0	8.19725
26/09/2012 21:00	0.06553409	91.725	9.055	92	9.095	0	7.767
26/09/2012 22:00	0.064370477	91.8	8.955	92.1	8.9925	0	7.6845
26/09/2012 23:00	0.063222962	91.9	8.8525	92.175	8.89	0	7.21
27/09/2012 00:00	0.061868219	91.95	8.7475	92.225	8.785	0	6.851
27/09/2012 01:00	0.060757608	91.9	8.6025	92.2	8.6425	0	6.6695
27/09/2012 02:00	0.059880517	91.95	8.435	92.25	8.4725	0	6.26825
27/09/2012 03:00	0.058798262	92.075	8.3125	92.3	8.3525	0	6.02625
27/09/2012 04:00	0.057733751	92.1	8.175	92.375	8.215	0	6.1335
27/09/2012 05:00	0.056681785	92.05	8.0225	92.35	8.06	0	5.4485
27/09/2012 06:00	0.056058078	91.925	7.7725	92.175	7.8075	0	2.76975
27/09/2012 07:00	0.055647201	92.4	7.5775	92.7	7.62	0	2.07475
27/09/2012 08:00	0.055033327	93.55	7.62	93.875	7.6675	0	3.175
27/09/2012 09:00	0.054424336	94	7.72	94.375	7.765	149.28	7.164
27/09/2012 10:00	0.054424336	94.7	7.9975	95.075	8.0575	131.75	8.95
27/09/2012 11:00	0.053622026	94.975	8.445	95.3	8.505	286.425	10.535
27/09/2012 12:00	0.052831679	95.025	8.8825	95.375	8.94	206.7	11.33
27/09/2012 13:00	0.051852632	94.55	9.1225	94.85	9.175	111.5	10.1625
27/09/2012 14:00	0.050890037	94.075	9.275	94.4	9.33	75.0875	10.075
27/09/2012 15:00	0.050130179	93.55	9.3425	93.875	9.3925	17.8975	9.955
27/09/2012 16:00	0.049192999	93.25	9.3425	93.6	9.385	35.6975	10.05
27/09/2012 17:00	0.048637973	92.775	9.28	93.1	9.325	4.876	9.715
27/09/2012 18:00	0.048269468	92.2	9.175	92.5	9.215	0	9.225
27/09/2012 19:00	0.047905456	91.875	9.065	92.225	9.1075	0	9.32
27/09/2012 20:00	0.047541444	91.8	8.98	92.2	9.0175	0	9.2525
27/09/2012 21:00	0.046822323	91.8	8.8925	92.15	8.93	0	9.6925
27/09/2012 22:00	0.046822323	91.7	8.7775	92.05	8.8175	0	9.1925
27/09/2012 23:00	0.046289597	91.675	8.6375	92.05	8.675	0	8.825
28/09/2012 00:00	0.046112021	91.8	8.61	92.175	8.65	0	9.3475
28/09/2012 01:00	0.045585848	91.8	8.59	92.2	8.635	0	9.415
28/09/2012 02:00	0.045410456	91.775	8.525	92.1	8.5675	0	9.245
28/09/2012 03:00	0.045410456	91.7	8.47	92.1	8.5125	0	9.1175
28/09/2012 04:00	0.045410456	91.575	8.3575	91.975	8.3925	0	8.14925
28/09/2012 05:00	0.044717546	91.45	8.2075	91.875	8.2475	0	6.04975
28/09/2012 06:00	0.044717546	91.375	8.0525	91.8	8.0875	0	6.9445
28/09/2012 07:00	0.044204292	91.7	7.9275	92.2	7.9675	0	7.71875
28/09/2012 08:00	0.044033208	92.4	7.935	92.875	7.975	1.30975	8.49
28/09/2012 09:00	0.044033208	92.9	8.01	93.45	8.055	23.185	8.765
28/09/2012 10:00	0.044033208	93.125	8.155	94	8.21	0	8.88
28/09/2012 11:00	0.044033208	92.05	8.43	94.275	8.49	124.69	10.665
28/09/2012 12:00	0.044204292	92.45	8.7675	94.75	8.8225	183.4375	10.545
28/09/2012 13:00	0.044717546	92.575	9.0475	94.7	9.1025	290.8	11.47
28/09/2012 14:00	0.044890773	92.3	9.2625	94.3	9.3175	252.575	11.1875
28/09/2012 15:00	0.044546461	91.675	9.23	93.675	9.2825	70.1475	10.13
28/09/2012 16:00	0.044033208	91.275	9.085	93.325	9.1325	0	8.05425
28/09/2012 17:00	0.042856785	90.775	8.8875	92.8	8.93	0	6.85875
28/09/2012 18:00	0.042689926	90.175	8.6075	92.225	8.6525	0	5.675
28/09/2012 19:00	0.04252515	89.75	8.31	91.775	8.3525	0	5.5325
28/09/2012 20:00	0.042030822	89.6	8.025	91.7	8.07	0	5.10175
28/09/2012 21:00	0.042030822	89.6	7.7975	91.7	7.845	0	5.729
28/09/2012 22:00	0.042030822	89.5	7.605	91.7	7.65	0	5.903
28/09/2012 23:00	0.041379969	89.6	7.4775	91.85	7.525	0	6.68175
29/09/2012 00:00	0.041379969	89.65	7.3625	91.825	7.4075	0	6.7215
29/09/2012 01:00	0.041379969	89.6	7.2475	91.85	7.2925	0	7.02475
29/09/2012 02:00	0.041379969	89.75	7.1825	91.95	7.2325	0	7.258
29/09/2012 03:00	0.041379969	89.9	7.1575	92.075	7.205	0	7.339
29/09/2012 04:00	0.041058628	89.9	7.125	92.1	7.175	0	7.5115
29/09/2012 05:00	0.041058628	89.9	7.07	92.15	7.12	0	7.52
29/09/2012 06:00	0.040737288	89.775	7.0675	92.35	7.1175	0	7.8045
29/09/2012 07:00	0.040737288	90.425	7.155	92.85	7.2075	0	8.4125
29/09/2012 08:00	0.040737288	91.225	7.2925	93.85	7.3475	84.775	9.3275
29/09/2012 09:00	0.040737288	92.175	7.5025	94.725	7.5575	258.225	10.8625
29/09/2012 10:00	0.040737288	93.075	7.9	95.775	7.965	316.25	11.8275
29/09/2012 11:00	0.040737288	93.625	8.445	96.15	8.5125	276.925	11.7075
29/09/2012 12:00	0.040737288	93.45	8.8525	95.9	8.91	330.4	11.865
29/09/2012 13:00	0.040578641	93.4	9.0725	95.875	9.1325	267.275	11.9475
29/09/2012 14:00	0.039789414	93.15	9.19	95.525	9.2475	229.95	11.91
29/09/2012 15:00	0.03885946	92.55	9.1925	95.05	9.2475	149.875	11.12
29/09/2012 16:00	0.038095975	92.05	9.15	94.65	9.205	73.9425	10.6675
29/09/2012 17:00	0.037494915	91.725	9.065	94.225	9.1125	30.635	9.3975
29/09/2012 18:00	0.037048456	91	8.8475	93.275	8.885	0	8.1585
29/09/2012 19:00	0.036754633	90.25	8.5775	92.625	8.6225	0	7.889
29/09/2012 20:00	0.03646081	90.225	8.4475	92.65	8.4925	0	8.3
29/09/2012 21:00	0.03646081	90.275	8.375	92.7	8.425	0	8.135
29/09/2012 22:00	0.03646081	90.4	8.3225	92.775	8.3725	0	8.4925
29/09/2012 23:00	0.03646081	90.35	8.2525	92.7	8.3025	0	8.2225
30/09/2012 00:00	0.03646081	90.35	8.2225	92.7	8.275	0	8.48275
30/09/2012 01:00	0.036901544	90.4	8.26	92.7	8.315	0	9.285
30/09/2012 02:00	0.037048456	90.4	8.3125	92.7	8.365	0	9.5175
30/09/2012 03:00	0.037197275	90.4	8.3675	92.625	8.42	0	9.775
30/09/2012 04:00	0.037643735	90.275	8.4225	92.575	8.4725	0	10.0225
30/09/2012 05:00	0.037643735	90.175	8.4675	92.5	8.52	0	10.5
30/09/2012 06:00	0.038095975	90.025	8.51	92.4	8.565	0	11.04
30/09/2012 07:00	0.038246722	89.925	8.555	92.475	8.6075	3.12125	11.5125
30/09/2012 08:00	0.038246722	90.225	8.625	92.925	8.6775	19.68625	12.5425
30/09/2012 09:00	0.038095975	91.05	8.7975	93.875	8.855	62.0425	13.6025
30/09/2012 10:00	0.038246722	91.975	9.1075	94.85	9.17	159.375	14.11
30/09/2012 11:00	0.038246722	92.125	9.4425	94.875	9.505	221.5	14.8575
30/09/2012 12:00	0.037794482	91.675	9.7225	94.25	9.7825	299.8	15.02
30/09/2012 13:00	0.037494915	91.35	9.98	93.95	10.0375	298.95	15.0075
30/09/2012 14:00	0.037048456	90.825	10.08	93.525	10.14	263.25	15.045
30/09/2012 15:00	0.036315788	90.275	10.005	92.975	10.05	198.875	13.9925
30/09/2012 16:00	0.035737572	89.925	9.875	92.625	9.9225	160.075	13.5975
30/09/2012 17:00	0.034742927	89.4	9.685	91.875	9.7275	10.12675	12.2975
30/09/2012 18:00	0.034324535	88.775	9.4875	91.35	9.53	0	11.5075
30/09/2012 19:00	0.034185071	88.575	9.34	90.95	9.385	0	11.1375
30/09/2012 20:00	0.034185071	88.55	9.23	90.85	9.2775	0	11.03
30/09/2012 21:00	0.033909775	88.525	9.1125	90.9	9.1575	0	10.725
30/09/2012 22:00	0.033634478	88.4	8.9425	90.9	8.9825	0	10.415
30/09/2012 23:00	0.033634478	88.525	8.8075	90.975	8.8475	0	10.21
01/10/2012 00:00	0.033909775	88.6	8.695	91	8.735	0	9.595
01/10/2012 01:00	0.034185071	88.65	8.565	91	8.61	0	9.285
01/10/2012 02:00	0.034185071	88.725	8.4675	91.1	8.51	0	8.98
01/10/2012 03:00	0.034185071	88.875	8.435	91.375	8.48	0	9.055
01/10/2012 04:00	0.034185071	88.975	8.4125	91.425	8.46	0	8.72
01/10/2012 05:00	0.034185071	88.8	8.305	91.35	8.35	0	8.3375
01/10/2012 06:00	0.034185071	88.75	8.175	91.3	8.2175	0	8.4075
01/10/2012 07:00	0.034185071	89	8.1225	91.775	8.17	0	8.075
01/10/2012 08:00	0.034185071	89.675	8.15	92.7	8.2025	23.3175	8.3795
01/10/2012 09:00	0.034185071	90.9	8.355	94.05	8.41	186.625	9.815
01/10/2012 10:00	0.034185071	91.825	8.6675	94.9	8.7275	172.725	10.515
01/10/2012 11:00	0.034185071	92.1	8.9475	95.25	9.005	174.725	11.2025
01/10/2012 12:00	0.034185071	92.425	9.25	95.5	9.3125	144.375	10.8925
01/10/2012 13:00	0.034185071	92.225	9.535	95.25	9.595	59.475	10.1675
01/10/2012 14:00	0.034185071	91.25	9.665	94.525	9.7175	121.11	11.745
01/10/2012 15:00	0.033634478	90.825	9.7025	94.425	9.755	151.225	11.505
01/10/2012 16:00	0.033091077	90.45	9.735	93.975	9.785	55.42	10.545
01/10/2012 17:00	0.033091077	89.225	9.6375	92.7	9.6875	0	9.545
01/10/2012 18:00	0.033091077	88.425	9.445	91.575	9.49	0	9.0125
01/10/2012 19:00	0.032957007	87.85	9.2125	90.825	9.2525	0	8.1725
01/10/2012 20:00	0.032554796	87.575	8.98	90.45	9.02	0	6.712
01/10/2012 21:00	0.032554796	86.725	8.7725	90.275	8.8075	0	6.4995
01/10/2012 22:00	0.032688866	86.2	8.61	90.5	8.6475	0	6.2585
01/10/2012 23:00	0.033091077	85.775	8.505	90.575	8.5475	0	6.94325
02/10/2012 00:00	0.033091077	85.625	8.3675	90.55	8.4075	0	6.96875
02/10/2012 01:00	0.033091077	85.75	8.175	90.5	8.21	0	6.15775
02/10/2012 02:00	0.033091077	85.9	7.9775	90.475	8.0175	0	6.04875
02/10/2012 03:00	0.033091077	85.725	7.8275	90.575	7.8625	0	5.74425
02/10/2012 04:00	0.033091077	85.775	7.74	90.75	7.78	0	7.028
02/10/2012 05:00	0.033091077	86.1	7.7075	90.85	7.7475	0	7.04825
02/10/2012 06:00	0.033091077	86.175	7.6825	90.9	7.7275	0	7.246
02/10/2012 07:00	0.033091077	86.075	7.6675	91.075	7.71	0	7.4485
02/10/2012 08:00	0.033091077	86.6	7.7075	91.95	7.7525	8.3155	7.988
02/10/2012 09:00	0.033091077	87.475	7.84	92.85	7.8925	14.9375	8.37
02/10/2012 10:00	0.033091077	88.475	8.09	93.75	8.15	94.96	9.19
02/10/2012 11:00	0.033091077	89.1	8.3	94.05	8.355	86.8525	9.6175
02/10/2012 12:00	0.033091077	89.475	8.5575	94.275	8.62	306.4	11.0475
02/10/2012 13:00	0.033226928	89.175	8.9725	94.7	9.04	200.625	10.715
02/10/2012 14:00	0.033362778	89.225	9.1325	94.15	9.19	98.4375	10.1175
02/10/2012 15:00	0.033226928	88.4	9.0525	92.975	9.0925	12.295	8.616
02/10/2012 16:00	0.033091077	87.525	8.9075	92.6	8.95	77.3375	8.8025
02/10/2012 17:00	0.033091077	87.25	8.735	91.975	8.775	0	7.975
02/10/2012 18:00	0.033634478	86.7	8.4525	91.175	8.485	0	5.2525
02/10/2012 19:00	0.033909775	85.975	8.12	90.425	8.1525	0	3.5695
02/10/2012 20:00	0.034185071	85.825	7.9425	90.4	7.9825	0	5.972
02/10/2012 21:00	0.034185071	86.025	7.855	90.5	7.8975	0	5.77075
02/10/2012 22:00	0.033909775	86.1	7.7675	90.475	7.8075	0	5.0295
02/10/2012 23:00	0.033634478	86.1	7.65	90.325	7.6875	0	4.30675
03/10/2012 00:00	0.033772126	86.1	7.525	90.1	7.565	0	4.83525
03/10/2012 01:00	0.036046345	86.025	7.425	89.6	7.4675	0	4.88725
03/10/2012 02:00	0.041274448	86.375	7.415	90.625	7.4575	0	4.97825
03/10/2012 03:00	0.05582568	87.175	7.4025	91.35	7.4475	0	5.02925
03/10/2012 04:00	0.067451057	87.375	7.385	91.575	7.43	0	4.908
03/10/2012 05:00	0.071109937	87.35	7.39	91.65	7.4325	0	4.997
03/10/2012 06:00	0.071109937	87.275	7.365	91.55	7.4125	0	5.068
03/10/2012 07:00	0.069868882	87.225	7.3325	91.6	7.375	0	5.508
03/10/2012 08:00	0.068639142	87.65	7.355	92.375	7.4	5.105	5.74925
03/10/2012 09:00	0.068639142	88.675	7.4625	93.275	7.515	49.44	6.5455
03/10/2012 10:00	0.067673789	89.825	7.715	94.05	7.765	93.35	7.5675
03/10/2012 11:00	0.065536809	95.275	8.0975	94.3	8.0325	110.1	8.0525
03/10/2012 12:00	0.062548227	94.125	8.235	94.25	8.2975	147.975	8.865
03/10/2012 13:00	0.059665088	94.1	8.4575	94.2	8.5175	106.5	8.875
03/10/2012 14:00	0.057105071	93.9	8.625	93.975	8.6875	132.1	9.605
03/10/2012 15:00	0.055035769	93.6	8.705	93.625	8.7625	70.2975	9.105
03/10/2012 16:00	0.05302986	93.5	8.7125	93.525	8.7725	39.53	8.8225
03/10/2012 17:00	0.051274609	93	8.6075	93.025	8.6675	0	8.3125
03/10/2012 18:00	0.050130179	92.25	8.44	92.25	8.5	0	7.23375
03/10/2012 19:00	0.048822226	91.65	8.1775	91.625	8.2375	0	5.0415
03/10/2012 20:00	0.047905456	91.4	7.7925	91.35	7.8525	0	2.80775
03/10/2012 21:00	0.046822323	91.3	7.4625	91.3	7.5225	0	0.8765
03/10/2012 22:00	0.046112021	91.3	7.2075	91.25	7.2675	0	0.85225
03/10/2012 23:00	0.045410456	91.45	7.0295	91.375	7.0925	0	1.624
04/10/2012 00:00	0.044717546	91.675	6.9855	91.575	7.0525	0	3.95625
04/10/2012 01:00	0.044204292	91.45	6.83	91.35	6.895	0	1.73875
04/10/2012 02:00	0.044033208	91.4	6.64325	91.3	6.70925	0	0.78875
04/10/2012 03:00	0.043023644	91.525	6.573	91.4	6.6415	0	2.676
04/10/2012 04:00	0.042689926	91.5	6.4755	91.375	6.5435	0	3.741
04/10/2012 05:00	0.042360374	91.4	6.30125	91.3	6.36725	0	3.02575
04/10/2012 06:00	0.042030822	91.5	6.171	91.375	6.23725	0	1.9995
04/10/2012 07:00	0.041542682	91.7	6.0635	91.575	6.12875	0	0.8655
04/10/2012 08:00	0.041379969	92.825	6.08625	92.65	6.15225	30.48975	2.5875
04/10/2012 09:00	0.041379969	93.9	6.35	93.8	6.42	169.525	7.5755
04/10/2012 10:00	0.041379969	94.2	6.6155	94.15	6.68475	220.9	8.58
04/10/2012 11:00	0.041219298	94.475	6.90575	94.425	6.9705	337.975	9.3875
04/10/2012 12:00	0.040897958	94.425	7.24	94.4	7.3075	227.125	9.6
04/10/2012 13:00	0.040737288	94.625	7.505	94.55	7.5725	200.3	9.9125
04/10/2012 14:00	0.040261347	94.925	7.7375	94.9	7.8025	261.1925	10.39
04/10/2012 15:00	0.039789414	94.45	7.865	94.475	7.93	59.96	9.4125
04/10/2012 16:00	0.039012153	93.975	7.8825	93.975	7.95	37.5475	9.375
04/10/2012 17:00	0.038246722	93.375	7.8325	93.375	7.895	9.52275	8.9475
04/10/2012 18:00	0.037945228	92.4	7.675	92.35	7.7375	0	6.87575
04/10/2012 19:00	0.037643735	91.7	7.4475	91.675	7.51	0	4.622
04/10/2012 20:00	0.037643735	91.6	7.2675	91.475	7.335	0	4.0845
04/10/2012 21:00	0.037643735	91.45	7.06675	91.25	7.1325	0	4.87925
04/10/2012 22:00	0.037346095	91.225	6.7645	91.1	6.82975	0	3.9905
04/10/2012 23:00	0.037197275	91.15	6.47575	91.025	6.54425	0	2.74125
05/10/2012 00:00	0.037048456	91.2	6.28675	91.15	6.3535	0	1.361
05/10/2012 01:00	0.037048456	91.375	6.2215	91.3	6.29	0	2.1805
05/10/2012 02:00	0.037048456	91.45	6.2015	91.5	6.26975	0	2.75825
05/10/2012 03:00	0.037048456	91.5	6.19325	91.575	6.26125	0	3.192
05/10/2012 04:00	0.037643735	91.525	6.198	91.6	6.267	0	3.37575
05/10/2012 05:00	0.037643735	91.6	6.211	91.6	6.2795	0	3.321
05/10/2012 06:00	0.038246722	91.6	6.22225	91.675	6.29075	0	2.9715
05/10/2012 07:00	0.038704802	91.75	6.2185	91.85	6.2865	0	3.245
[truncated: 7,889 more rows]
