# Supplementary material for: Continuous Dissolved Oxygen Measurements and Modelling Metabolism in Peatland Streams
Source: PLoS One. 2016 Aug 24;11(8):e0161363. doi: 10.1371/journal.pone.0161363 (PMC4996464; doi:10.1371/journal.pone.0161363)
Supplement: S1 File — (TXT) [file pone.0161363.s003.txt]

 ###### DICK ET AL._PLOSone DO model script########
 #####################################################################
 
### read input
inp <- read.csv("T_Op3_test24hours.csv",na.strings="NA", header=T) 						                    # read input into dataframe
names(inp) <- c("date","Q","DOup", "T", "I", "p", "AT")			                          # change column names

### hydraulic parameters
Q_HB <- (inp$Q * 2.7)/ 3.2	                                                          # Discharge [ m3 s-1] estimation for 2.7km2 catchment
vel <- 1.652*Q_HB^0.7174	                                                            # Mean velocity [m s-1] estimation based on gauged discharge/velocity at outlet
h <- Q_HB / (vel*0.6)	                                                                # Mean depth [m] estimation based on stable cross section width=0.6meters

### air pressure correction
elev_HB <- 257                                                                        # elevation in m.a.s.l. for correction
p_HB <- (inp$p * exp(-((9.806 * 0.0289644 * elev_HB)/(8.31447*(273 + inp$AT)))))/10   # (kPa) altitudinal correction of mean sea level air pressure time series
V_HB <- (5*10^(-5))*(inp$AT)^3 + 0.001*(inp$AT)^2 + 0.0473*(inp$AT) + 0.6089          # (kPa) vapour pressure calculation
DOs_HB <- (-8*10^(-5))*(inp$T)^3 + 0.008*(inp$T)^2 - 0.404*(inp$T) + 14.609           # saturated DO based on stream temperature
DOsa_HB <- (DOs_HB*(p_HB-V_HB))/(101.325-V_HB)                                        # (mg l-1) saturated DO based on stream temperature, pressure and vapour pressure

### conversion into oxygen concentrations (mg l-1)
cDO_HB <- (inp$DOup*DOsa_HB ) / 100                                                   # measured DO concentration in mg l-1
D_HB <- DOsa_HB - cDO_HB                                                              # DO deficit 

inp <- cbind(inp, cDO_HB)                                                             # add variables together
inp <- cbind(inp, D_HB)
inp <- cbind(inp, vel)
inp <- cbind(inp, h)
names(inp) <- c("date","Q","DOup", "T", "I", "p", "AT", "cDO_HB", "D_HB", "vel", "h")	# change column names

### simplest possible DO model - shows main equations from paper ###
DO <- function(inp,				# the input time series as CSV, defaults to 'input.csv' in the working directory
    K2 = 1,               # Reareation coefficient in h-1
    R20 =0.01,            # model parameter: temp dependent Arrhenius constant
    b = 0.001,            # photo-respiration parameter
  	p1 = 50,							# model parameter: light intensity
		p2 = 10 							# model parameter: light intensity
		)  						
{
n <- nrow(inp)

## Iteratively filled variables
Dsim <- rep(0,n)					                     # simulated DO in mg l-1

## Re-aereation estimation ##
K2T <- K2 * (1.016 ^ (inp$T - 20))             # temperature correction following Elmore & West
Rex <- K2T *(inp$D_HB)                         # Estimation of reaeration capacity of stream  [mg O2 l-1 h-1]

## Respiration processes ##
r1 <- -((R20+(b*inp$I)) * (1.065 ^(inp$T-20))) # parameter a set to 1.065 from literature
r <- r1/inp$h

## Gross production (photosynthesis) ##
p <- (inp$I / (p1 + (p2*inp$I))) * (1/inp$h) 	 # p1 and p2 are calibration parameters. I is light intensity in W m-2. If p2=0, linear model.
                                               # if p1 -> inf goes against zero. p2 = 1/Pmax
## mass balance initialization and recursive integration (explicit Euler or 4th order Runge-Kutta scheme) outsourced into C-script
cDOinit <- inp$cDO_HB[1] 

	if(!is.loaded("DOvar")) dyn.load("DO.dll")
	DOsim <- .C("DOvar", as.integer(n), as.double(cDOinit), as.double(Rex), as.double(r), as.double(p), as.double(Dsim))
DOsim[[7]]<- inp$cDO_HB

DO_SE <- sqrt(sum((DOsim[[6]] - DOsim[[7]])^2))	    # Root mean square error with unit of simulated DO (e.g. mg l-1)
return(DO_SE)
}
#### End of function ####

##### C code - simple explicit Euler integration scheme: CAUTION, NEEDS COMPILING (not platform independent) ######
/* DO mass balance model function		*/
/* core function    */

#include <R.h>
#include <R_ext/Utils.h>
#include <malloc.h>
#include <math.h>

void DOvar(
	int *n,				/* total time series length */
	double *cDOinit,
  double *Rex,
	double *r,
	double *p,
	double *Dsim				 
	)	
	{
	int i, m=*n-1;
	
	/* main loop, iterating over time series */
	Dsim[0] = *cDOinit;	
	printf("n = %d \n", *n);
  printf("m = %d \n", m);
  printf("Dsim[0] = %f \n", Dsim[0]);

  for(i=1; i<=m; i++){
	printf("i = %d \n", i);
  	
		R_CheckUserInterrupt();
	
/* DO sim initialization*/
	
								/* ... or i-1 mass balance iteration*/
		
Dsim[i] = Dsim[i-1] + Rex[i] + p[i] + r[i];					
		}
		}
######### C code end ########################################################
